# Supplementary material for: Altered macronutrient composition and genetics influence the complex transcriptional network associated with adiposity in the Collaborative Cross
Source: Genes Nutr. 2022 Aug 10;17:13. doi: 10.1186/s12263-022-00714-x (PMC9364539; doi:10.1186/s12263-022-00714-x)
Supplement: Supplementary file 2 — Additional file 2: Supplementary Table 1. All genes significantly correlated with post-diet body fat % (2,552). Supplementary Table 2. Significant correlations between phenotypes and the top 30 genes with expression levels most strongly correlated with post-diet BF%. Supplementary Table 3. All genes with significant differential expression by diet (1,344). Supplementary Table 4. Genes differentially expressed by diet in the CC were significantly enriched for 20 KEGG pathways and 187 GO terms. Supplementary Table 5. All genes with significant differential expression by strain (9,436). Supplementary Table 6. Genes differentially expressed by strain in the CC were significantly enriched for 13 KEGG pathways and 163 GO terms. Supplementary Table 7. 65 DE genes by diet associated with obesity traits in humans are also significantly correlated with body fat %. Supplementary Table 8. 431 DE genes by strain associated with obesity traits in humans are also significantly correlated with body fat %. Supplementary Table 9. Module gene assignments. Supplementary Table 10. Spearman’s correlations between module eigengenes (MEs) and phenotypic traits. Supplementary Table 11. All significant enrichments for magenta, red, and yellow modules. Supplementary Table 12. Population of mice used in microarray analysis. [file 12263_2022_714_MOESM2_ESM.xlsx]

## Sheet: Supplementary Table 1
Supplementary Table 1. All genes significantly correlated with post-diet body fat % (2,552)
Multiple biweight midcorrelations (bicor) and their corresponding Student correlation p-values were calculated between phenotypic data and robust multiarray average (RMA) normalized microarray liver gene expression data to determine which genes’ expression levels were correlated with post-diet phenotypes of interest while properly taking into account the number of observations. Annotations, bicor…
Transcript cluster ID	Probe Strand	Probe Chr	Probe Start	Probe Stop	Offset	ENSEMBL	ENTREZID	GENE SYMBOL	GENE NAME	Post-diet BF% bicor	Post-diet BF% p val
17245466	-	chr10	1516.41	1516.45	1395.14	ENSMUSG00000052302	74694	Tbc1d30	TBC1 domain family, member 30	-0.603114	1.55914e-13
17507361	-	chr8	1152.02	1152.03	1141.15	ENSMUSG00000109473	320014	B930025P03Rik	RIKEN cDNA B930025P03 gene	-0.587926	8.71154e-13
17214106	+	chr1	72.8245	72.8525	0	ENSMUSG00000039323	16008	Igfbp2	insulin-like growth factor binding protein 2	-0.56019	1.61686e-11
17358103	+	chr19	2421.92	2421.96	2401.31	ENSMUSG00000053279	11668	Aldh1a1	aldehyde dehydrogenase family 1, subfamily A1	0.538758	1.29272e-10
17344242	-	chr17	2250.75	2250.76	2215.62	ENSMUSG00000024391	55938	Apom	apolipoprotein M	-0.530322	2.81707e-10
17366670	+	chr2	205.626	205.726	195.472	ENSMUSG00000025780	209378	Itih5	inter-alpha (globulin) inhibitor H5	-0.527127	3.76245e-10
17441490	+	chr5	812.11	812.142	694.133	ENSMUSG00000032898	231670	Fbxo21	F-box protein 21	-0.51654	9.61168e-10
17224771	-	chr1	79.7943	79.8586	0	ENSMUSG00000026249	20720	Serpine2	serine (or cysteine) peptidase inhibitor, clade E, member 2	-0.509262	1.79807e-09
17226035	-	chr1	105.979	105.99	0	NA	635504	Gm7160	predicted gene 7160	-0.503595	2.89897e-09
17528296	-	chr9	1336.38	1336.46	1270.55	ENSMUSG00000032386	56404	Trip4	thyroid hormone receptor interactor 4	0.493949	6.4078e-09
17490624	-	chr7	1040.83	1040.83	995.704	ENSMUSG00000065878	27210	Snord34	small nucleolar RNA, C/D box 34	-0.486074	1.20258e-08
17310004	+	chr15	2020.08	2020.17	2013.37	ENSMUSG00000050310	78757	Rictor	RPTOR independent companion of MTOR, complex 2	-0.484837	1.32567e-08
17229059	-	chr1	162.954	162.969	0	ENSMUSG00000026691	14262	Fmo3	flavin containing monooxygenase 3	-0.483775	1.44097e-08
17298823	+	chr14	1922.82	1922.82	1888.47	NA	100041231	Gm3219	B-cell CLL/lymphoma 7C pseudogene	-0.478701	2.13762e-08
17510318	-	chr8	1212.62	1212.63	1141.15	ENSMUSG00000034863	382014	Ano8	anoctamin 8	-0.472701	3.38014e-08
17499212	+	chr8	1154.17	1154.18	1141.15	ENSMUSG00000031443	14068	F7	coagulation factor VII	-0.472056	3.54894e-08
17542853	-	chrX	2538.53	2538.62	2462.75	ENSMUSG00000016382	102866	Pls3	plastin 3 (T-isoform)	0.469926	4.16558e-08
17230823	-	chr1	186.088	186.117	0	ENSMUSG00000039246	226791	Lyplal1	lysophospholipase-like 1	0.468009	4.80723e-08
17215650	+	chr1	90.9988	91.1288	0	ENSMUSG00000026305	16978	Lrrfip1	leucine rich repeat (in FLII) interacting protein 1	-0.466395	5.42001e-08
17503942	+	chr8	1235.32	1235.33	1141.15	ENSMUSG00000031765	17748	Mt1	metallothionein 1	-0.464115	6.41392e-08
17503937	+	chr8	1235.32	1235.32	1141.15	ENSMUSG00000031762	17750	Mt2	metallothionein 2	-0.455864	1.16782e-07
17349715	+	chr18	2347.28	2347.28	2310.61	ENSMUSG00000090264	108112	Eif4ebp3	eukaryotic translation initiation factor 4E binding protein 3	-0.454407	1.29598e-07
17444002	+	chr5	833.514	833.529	694.133	ENSMUSG00000044197	80290	Gpr146	G protein-coupled receptor 146	-0.452152	1.52137e-07
17403282	+	chr3	520.286	520.33	377.585	ENSMUSG00000040213	229905	Kyat3	kynurenine aminotransferase 3	-0.452092	1.52785e-07
17236878	+	chr10	1494.25	1494.25	1395.14	ENSMUSG00000090035	14426	Galnt4	polypeptide N-acetylgalactosaminyltransferase 4	0.451872	1.55184e-07
17215539	+	chr1	88.407	88.4264	0	ENSMUSG00000026295	75396	Spp2	secreted phosphoprotein 2	-0.451067	1.64269e-07
17230127	-	chr1	174.835	174.922	0	ENSMUSG00000050069	23893	Grem2	gremlin 2, DAN family BMP antagonist	-0.446577	2.2501e-07
17402595	+	chr3	507.491	507.499	377.585	NA	105244557	Gm40150	predicted gene, 40150	-0.445104	2.4923e-07
17519282	+	chr9	1343.59	1343.64	1270.55	ENSMUSG00000032202	11891	Rab27a	RAB27A, member RAS oncogene family	0.444659	2.57031e-07
17310637	+	chr15	2039.22	2039.35	2013.37	ENSMUSG00000022270	66270	Retreg1	reticulophagy regulator 1	-0.443878	2.71261e-07
17278110	+	chr12	1750.68	1750.7	1647.92	ENSMUSG00000041712	66622	Ubr7	ubiquitin protein ligase E3 component n-recognin 7 (putative)	-0.4402	3.491e-07
17430609	-	chr4	667.879	667.904	537.625	ENSMUSG00000023232	230779	Serinc2	serine incorporator 2	0.438933	3.80525e-07
17287901	+	chr13	1826.86	1827.18	1768.05	ENSMUSG00000055254	18212	Ntrk2	neurotrophic tyrosine kinase, receptor, type 2	0.438091	4.02886e-07
17465824	-	chr6	881.281	881.294	845.968	ENSMUSG00000047420	208164	Fam180a	family with sequence similarity 180, member A	-0.437182	4.28416e-07
17327720	-	chr16	2121.7	2121.84	2117.42	ENSMUSG00000005580	11515	Adcy9	adenylate cyclase 9	-0.435772	4.71113e-07
17505689	+	chr8	1252.18	1252.2	1141.15	ENSMUSG00000031960	234734	Aars	alanyl-tRNA synthetase	0.427574	8.11521e-07
17294149	-	chr13	1837.75	1837.79	1768.05	ENSMUSG00000052981	76980	Ube2ql1	ubiquitin-conjugating enzyme E2Q family-like 1	-0.427364	8.22746e-07
17438062	+	chr5	766.781	766.803	694.133	ENSMUSG00000067219	70701	Nipal1	NIPA-like domain containing 1	-0.426965	8.44522e-07
17441952	+	chr5	815.794	815.82	694.133	ENSMUSG00000029458	72399	Brap	BRCA1 associated protein	-0.426417	8.75246e-07
17328411	-	chr16	2131.72	2131.73	2117.42	ENSMUSG00000022677	66086	Fopnl	Fgfr1op N-terminal like	0.425898	9.05378e-07
17470301	-	chr6	965.321	965.385	845.968	ENSMUSG00000030168	68465	Adipor2	adiponectin receptor 2	0.42563	9.21318e-07
17484040	+	chr7	1127.26	1127.28	995.704	ENSMUSG00000066979	12237	Bub3	BUB3 mitotic checkpoint protein	0.425608	9.22641e-07
17490626	-	chr7	1040.83	1040.83	995.704	ENSMUSG00000065219	27209	Snord32a	small nucleolar RNA, C/D box 32A	-0.425164	9.4963e-07
17330359	-	chr16	2155.81	2155.85	2117.42	ENSMUSG00000002847	85031	Pla1a	phospholipase A1 member A	-0.423998	1.02421e-06
17513655	-	chr8	1263.06	1263.09	1141.15	ENSMUSG00000025317	12352	Car5a	carbonic anhydrase 5a, mitochondrial	0.423087	1.08633e-06
17529316	-	chr9	1355.87	1355.87	1270.55	ENSMUSG00000032265	212943	Fam46a	family with sequence similarity 46, member A	-0.421583	1.19684e-06
17411304	-	chr3	531.493	531.498	377.585	ENSMUSG00000038975	19352	Rabggtb	Rab geranylgeranyl transferase, b subunit	-0.417752	1.52834e-06
17360216	+	chr19	2449.17	2449.18	2401.31	ENSMUSG00000025068	14873	Gsto1	glutathione S-transferase omega 1	-0.41521	1.79466e-06
17416830	+	chr4	646.905	647.011	537.625	ENSMUSG00000028552	13858	Eps15	epidermal growth factor receptor pathway substrate 15	-0.415064	1.81122e-06
17229233	-	chr1	165.33	165.46	0	ENSMUSG00000026571	74106	Dcaf6	DDB1 and CUL4 associated factor 6	-0.414811	1.84019e-06
17236003	+	chr10	1479.72	1479.76	1395.14	ENSMUSG00000020034	216198	Tcp11l2	t-complex 11 (mouse) like 2	-0.414742	1.84827e-06
17225173	-	chr1	86.3563	86.3563	0	ENSMUSG00000064823	80828	Snord82	small nucleolar RNA, C/D box 82	-0.413472	2.00135e-06
17286670	+	chr13	1806.25	1806.28	1768.05	ENSMUSG00000021431	67797	Snrnp48	small nuclear ribonucleoprotein 48 (U11/U12)	-0.413297	2.02341e-06
17392925	-	chr2	347.809	347.816	195.472	ENSMUSG00000032715	228775	Trib3	tribbles pseudokinase 3	-0.413001	2.06124e-06
17308257	-	chr14	1958.65	1958.68	1888.47	ENSMUSG00000022091	20410	Sorbs3	sorbin and SH3 domain containing 3	-0.412883	2.0764e-06
17225119	-	chr1	85.7174	85.7786	0	ENSMUSG00000052760	319997	A630001G21Rik	RIKEN cDNA A630001G21 gene	0.412818	2.0849e-06
17371873	+	chr2	267.453	267.728	195.472	ENSMUSG00000049044	56508	Rapgef4	Rap guanine nucleotide exchange factor (GEF) 4	-0.412768	2.09144e-06
17302483	+	chr14	1991.54	1991.55	1888.47	ENSMUSG00000022125	211286	Cln5	ceroid-lipofuscinosis, neuronal 5	-0.412148	2.17391e-06
17423781	-	chr4	570.796	570.815	537.625	ENSMUSG00000054659	242377	Pm20d2	peptidase M20 domain containing 2	0.409677	2.53422e-06
17509035	-	chr8	1186.39	1186.41	1141.15	ENSMUSG00000031645	109821	F11	coagulation factor XI	-0.408532	2.7197e-06
17379875	+	chr2	362.537	362.537	195.472	NA	100217443	Snord12	small nucleolar RNA, C/D box 12	-0.40788	2.83088e-06
17468573	-	chr6	933.102	933.303	845.968	ENSMUSG00000033420	69538	Antxr1	anthrax toxin receptor 1	-0.407187	2.95388e-06
17315705	-	chr15	2018.47	2018.48	2013.37	ENSMUSG00000041849	239319	Card6	caspase recruitment domain family, member 6	-0.406887	3.00872e-06
17329361	-	chr16	2140.4	2140.45	2117.42	ENSMUSG00000060459	385643	Kng2	kininogen 2	-0.406761	3.032e-06
17514033	-	chr8	1265.1	1265.13	1141.15	ENSMUSG00000031974	56199	Abcb10	ATP-binding cassette, sub-family B (MDR/TAP), member 10	0.404955	3.38549e-06
17255458	+	chr11	1621.66	1621.67	1525.84	ENSMUSG00000050860	237928	Phospho1	phosphatase, orphan 1	0.403439	3.71209e-06
17465608	-	chr6	877.134	877.186	845.968	ENSMUSG00000044471	232685	Lncpint	long non-protein coding RNA, Trp53 induced transcript	-0.403056	3.79912e-06
17327747	-	chr16	2121.96	2121.98	2117.42	ENSMUSG00000005718	83383	Tfap4	transcription factor AP4	-0.402546	3.91803e-06
17256754	+	chr11	1627.39	1627.42	1525.84	ENSMUSG00000017119	17966	Nbr1	neighbor of Brca1 gene 1	-0.401697	4.1239e-06
17534425	+	chrX	2504.89	2505.02	2462.75	ENSMUSG00000025862	20843	Stag2	stromal antigen 2	-0.401564	4.15706e-06
17484271	+	chr7	1132.6	1132.83	995.704	ENSMUSG00000054612	17314	Mgmt	O-6-methylguanine-DNA methyltransferase	0.40151	4.1705e-06
17484587	+	chr7	1136.47	1136.48	995.704	ENSMUSG00000025479	13106	Cyp2e1	cytochrome P450, family 2, subfamily e, polypeptide 1	-0.400987	4.3038e-06
17521652	+	chr9	1378.84	1378.84	1270.55	ENSMUSG00000032606	66257	Nicn1	nicolin 1	0.399945	4.58165e-06
17222650	-	chr1	43.7477	43.8277	0	ENSMUSG00000057363	67883	Uxs1	UDP-glucuronate decarboxylase 1	0.399322	4.75542e-06
17271118	-	chr11	1633.05	1633.31	1525.84	ENSMUSG00000040430	71795	Pitpnc1	phosphatidylinositol transfer protein, cytoplasmic 1	-0.399312	4.75845e-06
17478961	+	chr7	1061.57	1061.75	995.704	ENSMUSG00000030513	18553	Pcsk6	proprotein convertase subtilisin/kexin type 6	0.398316	5.04976e-06
17232283	+	chr10	1420.55	1420.67	1395.14	ENSMUSG00000019978	13822	Epb41l2	erythrocyte membrane protein band 4.1 like 2	-0.397544	5.28728e-06
17221360	-	chr1	13.6253	13.6605	0	ENSMUSG00000025937	212442	Lactb2	lactamase, beta 2	0.396708	5.5562e-06
17324661	+	chr16	2149.08	2149.29	2117.42	ENSMUSG00000022770	13383	Dlg1	discs large MAGUK scaffold protein 1	-0.396311	5.68826e-06
17523244	+	chr9	1391.12	1391.12	1270.55	ENSMUSG00000025794	67115	Rpl14	ribosomal protein L14	-0.39584	5.84909e-06
17277411	+	chr12	1733.67	1733.73	1647.92	ENSMUSG00000034258	217721	Flvcr2	feline leukemia virus subgroup C cellular receptor 2	-0.39568	5.90457e-06
17460385	+	chr6	932.163	932.242	845.968	ENSMUSG00000029999	21802	Tgfa	transforming growth factor alpha	-0.395089	6.1141e-06
17513771	-	chr8	1263.72	1263.72	1141.15	ENSMUSG00000006589	11821	Aprt	adenine phosphoribosyl transferase	-0.394482	6.33664e-06
17265156	-	chr11	1596.05	1596.06	1525.84	ENSMUSG00000044367	69309	Slc16a13	solute carrier family 16 (monocarboxylic acid transporters), member 13	0.394459	6.3454e-06
17494117	-	chr7	1098.38	1098.39	995.704	ENSMUSG00000073968	101700	Trim68	tripartite motif-containing 68	-0.393749	6.6158e-06
17244486	-	chr10	1490.53	1490.56	1395.14	ENSMUSG00000020027	216233	Socs2	suppressor of cytokine signaling 2	-0.393083	6.87923e-06
17397297	+	chr3	418.49	418.522	377.585	ENSMUSG00000037818	269423	Abhd18	abhydrolase domain containing 18	-0.393037	6.89791e-06
17337110	+	chr17	2251.02	2251.02	2215.62	ENSMUSG00000055413	15016	H2-Q5	histocompatibility 2, Q region locus 5	0.391967	7.34312e-06
17216690	+	chr1	121.431	121.501	0	ENSMUSG00000026339	70829	Ccdc93	coiled-coil domain containing 93	0.391895	7.3738e-06
17528418	-	chr9	1337.5	1337.52	1270.55	ENSMUSG00000032370	80907	Lactb	lactamase, beta	0.390848	7.83787e-06
17381752	-	chr2	207.82	207.891	195.472	ENSMUSG00000026767	66960	Mindy3	MINDY lysine 48 deubiquitinase 3	0.390649	7.92901e-06
17244085	-	chr10	1484.72	1484.76	1395.14	ENSMUSG00000019935	216227	Slc17a8	solute carrier family 17 (sodium-dependent inorganic phosphate cotransporter), member 8	0.39004	8.21402e-06
17494596	-	chr7	1101.45	1101.46	995.704	ENSMUSG00000030894	12751	Tpp1	tripeptidyl peptidase I	-0.390017	8.22521e-06
17507262	-	chr8	1145.41	1145.42	1141.15	ENSMUSG00000002949	21856	Timm44	translocase of inner mitochondrial membrane 44	-0.389729	8.3636e-06
17350824	+	chr18	2368.51	2368.56	2310.61	ENSMUSG00000024597	20496	Slc12a2	solute carrier family 12, member 2	0.389041	8.70324e-06
17494637	-	chr7	1101.51	1101.52	995.704	ENSMUSG00000030879	27397	Mrpl17	mitochondrial ribosomal protein L17	-0.38899	8.72927e-06
17324356	+	chr16	2140.47	2140.5	2117.42	ENSMUSG00000022875	16644	Kng1	kininogen 1	-0.388979	8.73466e-06
17419959	+	chr4	673.52	673.544	537.625	ENSMUSG00000062585	12802	Cnr2	cannabinoid receptor 2 (macrophage)	-0.388535	8.96156e-06
17339889	+	chr17	2295.24	2295.31	2215.62	ENSMUSG00000036368	381110	Rmdn2	regulator of microtubule dynamics 2	0.388356	9.05444e-06
17224702	-	chr1	78.418	78.4888	0	ENSMUSG00000026245	23874	Farsb	phenylalanyl-tRNA synthetase, beta subunit	0.387391	9.57229e-06
17365728	-	chr19	2456.38	2456.44	2401.31	ENSMUSG00000024978	14732	Gpam	glycerol-3-phosphate acyltransferase, mitochondrial	0.387334	9.60353e-06
17352779	-	chr18	2323.37	2323.55	2310.61	ENSMUSG00000044252	64291	Osbpl1a	oxysterol binding protein-like 1A	-0.386476	1.00884e-05
17426097	-	chr4	599.708	599.711	537.625	ENSMUSG00000066154	17842	Mup3	major urinary protein 3	0.385869	1.04453e-05
17362369	-	chr19	2409.1	2409.12	2401.31	ENSMUSG00000053303	236149	Slc22a26	solute carrier family 22 (organic cation transporter), member 26	-0.385558	1.06327e-05
17271350	-	chr11	1635.86	1635.93	1525.84	ENSMUSG00000041828	217258	Abca8a	ATP-binding cassette, sub-family A (ABC1), member 8a	-0.385394	1.07329e-05
17472868	-	chr6	992.57	992.61	845.968	ENSMUSG00000040234	67623	Tm7sf3	transmembrane 7 superfamily member 3	0.384964	1.09998e-05
17339772	+	chr17	2291.06	2291.15	2215.62	ENSMUSG00000071042	240168	Rasgrp3	RAS, guanyl releasing protein 3	-0.384546	1.12651e-05
17438438	+	chr5	771.108	771.133	694.133	ENSMUSG00000036323	66661	Srp72	signal recognition particle 72	-0.384332	1.14029e-05
17441671	+	chr5	814.644	814.667	694.133	ENSMUSG00000032754	170756	Slc8b1	solute carrier family 8 (sodium/lithium/calcium exchanger), member B1	-0.383874	1.17042e-05
17290139	+	chr13	1887.51	1887.53	1768.05	ENSMUSG00000062822	67392	4833420G17Rik	RIKEN cDNA 4833420G17 gene	-0.383364	1.20478e-05
17259937	-	chr11	1529.93	1529.96	1525.84	ENSMUSG00000003585	67815	Sec14l2	SEC14-like lipid binding 2	0.383304	1.20891e-05
17383104	-	chr2	222.065	222.076	195.472	ENSMUSG00000026922	67512	Agpat2	1-acylglycerol-3-phosphate O-acyltransferase 2 (lysophosphatidic acid acyltransferase, beta)	0.383197	1.21625e-05
17227278	-	chr1	135.263	135.284	0	ENSMUSG00000041926	215615	Rnpep	arginyl aminopeptidase (aminopeptidase B)	0.382422	1.27085e-05
17319063	-	chr15	2092.15	2092.17	2013.37	ENSMUSG00000033170	105844	Card10	caspase recruitment domain family, member 10	-0.381568	1.33367e-05
17405005	-	chr3	418.652	418.668	377.585	ENSMUSG00000049940	70804	Pgrmc2	progesterone receptor membrane component 2	0.380459	1.41962e-05
17342897	-	chr17	2244.21	2244.24	2215.62	ENSMUSG00000004865	20815	Srpk1	serine/arginine-rich protein specific kinase 1	0.379465	1.50107e-05
17231801	+	chr10	1413.2	1413.27	1395.14	ENSMUSG00000019854	19707	Reps1	RalBP1 associated Eps domain containing protein	-0.379365	1.5095e-05
17385099	-	chr2	247.609	247.811	195.472	ENSMUSG00000026950	17996	Neb	nebulin	-0.378981	1.5423e-05
17343143	-	chr17	2246.22	2246.24	2215.62	ENSMUSG00000024026	109801	Glo1	glyoxalase 1	0.378192	1.61183e-05
17216201	+	chr1	97.7702	97.7934	0	ENSMUSG00000026333	252876	Gin1	gypsy retrotransposon integrase 1	0.377588	1.667e-05
17489905	-	chr7	1033.92	1033.93	995.704	ENSMUSG00000074170	72287	Plekhf1	pleckstrin homology domain containing, family F (with FYVE domain) member 1	-0.377144	1.70867e-05
17230668	-	chr1	183.327	183.369	0	NA	338366	Mia3	melanoma inhibitory activity 3	-0.375673	1.85399e-05
17325234	+	chr16	2152.96	2153.08	2117.42	ENSMUSG00000052133	20357	Sema5b	sema domain, seven thrombospondin repeats (type 1 and type 1-like), transmembrane domain (TM) and short cytoplasmic domain, (semaphorin) 5B	0.37566	1.85532e-05
17238433	+	chr10	1523.48	1523.5	1395.14	ENSMUSG00000005683	12974	Cs	citrate synthase	0.375345	1.8879e-05
17276614	+	chr12	1724.69	1724.7	1647.92	ENSMUSG00000090258	211151	Churc1	churchill domain containing 1	0.375254	1.89743e-05
17295422	-	chr13	1866.89	1866.97	1768.05	ENSMUSG00000009470	238799	Tnpo1	transportin 1	-0.375003	1.92392e-05
17367192	+	chr2	210.521	210.554	195.472	ENSMUSG00000017418	75869	Arl5b	ADP-ribosylation factor-like 5B	-0.374538	1.97388e-05
17275929	+	chr12	1717.66	1717.66	1647.92	ENSMUSG00000054894	68055	Atp5s	ATP synthase, H+ transporting, mitochondrial F0 complex, subunit S	-0.374409	1.98798e-05
17368904	+	chr2	225.275	225.289	195.472	ENSMUSG00000059316	26569	Slc27a4	solute carrier family 27 (fatty acid transporter), member 4	0.374001	2.03317e-05
17490622	-	chr7	1040.83	1040.83	995.704	ENSMUSG00000065818	27211	Snord35a	small nucleolar RNA, C/D box 35A	-0.373854	2.04967e-05
17242578	-	chr10	1474.67	1474.68	1395.14	ENSMUSG00000052151	50784	Plpp2	phospholipid phosphatase 2	-0.373496	2.09043e-05
17419965	+	chr4	673.546	673.565	537.625	ENSMUSG00000028673	71665	Fuca1	fucosidase, alpha-L- 1, tissue	0.373114	2.13476e-05
17407138	-	chr3	467.455	467.498	377.585	ENSMUSG00000027947	16194	Il6ra	interleukin 6 receptor, alpha	-0.372686	2.1854e-05
17363683	-	chr19	2428.7	2428.74	2401.31	ENSMUSG00000041360	52874	Pum3	pumilio RNA-binding family member 3	-0.372548	2.20196e-05
17364341	-	chr19	2439.43	2439.44	2401.31	ENSMUSG00000024990	19662	Rbp4	retinol binding protein 4, plasma	-0.372076	2.25962e-05
17418945	+	chr4	666.762	666.769	537.625	ENSMUSG00000001334	384061	Fndc5	fibronectin type III domain containing 5	0.371705	2.30584e-05
17439669	+	chr5	796.614	797.03	694.133	ENSMUSG00000057315	231532	Arhgap24	Rho GTPase activating protein 24	0.371472	2.33545e-05
17243252	-	chr10	1476.42	1476.43	1395.14	ENSMUSG00000034917	27375	Tjp3	tight junction protein 3	0.371457	2.33729e-05
17273348	-	chr11	1646.64	1646.66	1525.84	ENSMUSG00000025153	14104	Fasn	fatty acid synthase	0.371329	2.3537e-05
17482047	+	chr7	1110.45	1110.55	995.704	ENSMUSG00000048782	233752	Insc	INSC spindle orientation adaptor protein	0.370983	2.39848e-05
17425836	-	chr4	597.097	597.174	537.625	ENSMUSG00000028382	230257	Ptbp3	polypyrimidine tract binding protein 3	-0.370114	2.51462e-05
17213580	+	chr1	63.1769	63.1801	0	ENSMUSG00000025967	55949	Eef1b2	eukaryotic translation elongation factor 1 beta 2	-0.368979	2.67426e-05
17304757	-	chr14	1919.95	1919.97	1888.47	ENSMUSG00000021891	67011	Mettl6	methyltransferase like 6	-0.368232	2.78453e-05
17414434	+	chr4	596.814	596.846	537.625	ENSMUSG00000028381	22234	Ugcg	UDP-glucose ceramide glucosyltransferase	-0.367734	2.8603e-05
17223532	-	chr1	59.1641	59.2372	0	ENSMUSG00000026024	74018	Als2	alsin Rho guanine nucleotide exchange factor	0.367538	2.89077e-05
17514719	+	chr9	1284.37	1284.39	1270.55	ENSMUSG00000037808	72826	Fam76b	family with sequence similarity 76, member B	-0.36693	2.98686e-05
17499224	+	chr8	1154.18	1154.2	1141.15	ENSMUSG00000031444	14058	F10	coagulation factor X	-0.366738	3.01781e-05
17347650	-	chr17	2299.46	2299.47	2215.62	ENSMUSG00000000673	107766	Haao	3-hydroxyanthranilate 3,4-dioxygenase	0.366714	3.02176e-05
17286055	+	chr13	1792.99	1793.04	1768.05	ENSMUSG00000021340	14756	Gpld1	glycosylphosphatidylinositol specific phospholipase D1	-0.36596	3.14653e-05
17326987	+	chr16	2208.15	2208.17	2117.42	ENSMUSG00000039956	77037	Mrap	melanocortin 2 receptor accessory protein	0.365799	3.17371e-05
17414188	+	chr4	591.065	591.247	537.625	ENSMUSG00000028412	100434	Slc44a1	solute carrier family 44, member 1	0.365527	3.22036e-05
17532246	-	chr9	1390.47	1390.48	1270.55	ENSMUSG00000032513	74498	Gorasp1	golgi reassembly stacking protein 1	-0.365437	3.23592e-05
17419377	+	chr4	669.899	669.919	537.625	ENSMUSG00000028899	66464	Taf12	TATA-box binding protein associated factor 12	0.365363	3.24874e-05
17291866	-	chr13	1804.03	1804.17	1768.05	ENSMUSG00000046573	380840	Lyrm4	LYR motif containing 4	-0.365307	3.25843e-05
17459014	+	chr6	904.564	904.66	845.968	ENSMUSG00000029802	26357	Abcg2	ATP binding cassette subfamily G member 2 (Junior blood group)	0.365173	3.28193e-05
17450618	-	chr5	801.24	801.423	694.133	ENSMUSG00000029287	21814	Tgfbr3	transforming growth factor, beta receptor III	-0.365122	3.29089e-05
17487272	-	chr7	1015.21	1015.21	995.704	ENSMUSG00000057667	232946	Bloc1s3	biogenesis of lysosomal organelles complex-1, subunit 3	0.365103	3.29422e-05
17367765	+	chr2	220.448	220.526	195.472	ENSMUSG00000036833	241274	Pnpla7	patatin-like phospholipase domain containing 7	-0.36413	3.46977e-05
17337122	+	chr17	2251.05	2251.05	2215.62	ENSMUSG00000073409	110557	H2-Q6	histocompatibility 2, Q region locus 6	0.36377	3.53683e-05
17498625	+	chr8	1144.66	1144.69	1141.15	ENSMUSG00000004565	50767	Pnpla6	patatin-like phospholipase domain containing 6	0.363617	3.56572e-05
17300544	+	chr14	1944.05	1944.05	1888.47	ENSMUSG00000022215	68680	Fitm1	fat storage-inducing transmembrane protein 1	0.362815	3.72086e-05
17372621	+	chr2	280.311	280.335	195.472	ENSMUSG00000027075	72401	Slc43a1	solute carrier family 43, member 1	-0.362773	3.72929e-05
17519598	+	chr9	1348.46	1348.53	1270.55	ENSMUSG00000032349	68801	Elovl5	ELOVL family member 5, elongation of long chain fatty acids (yeast)	0.362654	3.75274e-05
17326711	+	chr16	2195.72	2195.78	2117.42	ENSMUSG00000022865	13052	Cxadr	coxsackie virus and adenovirus receptor	0.362083	3.868e-05
17358559	+	chr19	2430.84	2430.92	2401.31	ENSMUSG00000038658	226089	Ric1	RAB6A GEF complex partner 1	-0.361827	3.92083e-05
17320279	-	chr15	2102.5	2102.5	2013.37	ENSMUSG00000062906	170787	Hdac10	histone deacetylase 10	-0.361085	4.07732e-05
17356202	+	chr19	2405.55	2405.55	2401.31	ENSMUSG00000024854	69745	Pold4	polymerase (DNA-directed), delta 4	-0.361085	4.0774e-05
17282226	-	chr12	1728.09	1728.18	1647.92	ENSMUSG00000015143	109711	Actn1	actinin, alpha 1	-0.361027	4.08999e-05
17362544	-	chr19	2410.42	2410.45	2401.31	ENSMUSG00000024654	66514	Asrgl1	asparaginase like 1	0.360668	4.16798e-05
17342133	-	chr17	2240.68	2240.71	2215.62	ENSMUSG00000024168	407831	Tmem204	transmembrane protein 204	-0.36017	4.27871e-05
17263953	-	chr11	1588.1	1588.12	1525.84	ENSMUSG00000014243	69747	Zswim7	zinc finger SWIM-type containing 7	0.359961	4.32583e-05
17458771	+	chr6	901.006	901.047	845.968	ENSMUSG00000029777	353172	Gars	glycyl-tRNA synthetase	0.358936	4.56488e-05
17231477	+	chr10	1400.74	1400.75	1395.14	ENSMUSG00000046916	68632	Myct1	myc target 1	-0.358923	4.5679e-05
17258738	+	chr11	1643.04	1643.2	1525.84	ENSMUSG00000059248	53860	2021-09-09	septin 9	0.358832	4.58984e-05
17405746	-	chr3	445.064	445.101	377.585	ENSMUSG00000049404	109222	Rarres1	retinoic acid receptor responder (tazarotene induced) 1	0.358582	4.6502e-05
17275811	+	chr12	1712.96	1712.98	1647.92	ENSMUSG00000035597	328110	Prpf39	pre-mRNA processing factor 39	-0.357859	4.82925e-05
17463718	+	chr6	980.888	980.893	845.968	ENSMUSG00000003031	12576	Cdkn1b	cyclin-dependent kinase inhibitor 1B	-0.357431	4.93806e-05
17320887	-	chr15	2109.79	2109.83	2013.37	ENSMUSG00000033228	72193	Scaf11	SR-related CTD-associated factor 11	-0.356966	5.05898e-05
17523387	+	chr9	1392.5	1392.53	1270.55	ENSMUSG00000038233	245050	Fam198a	family with sequence similarity 198, member A	0.356331	5.22875e-05
17352862	-	chr18	2326	2326.01	2310.61	ENSMUSG00000024411	11829	Aqp4	aquaporin 4	0.355623	5.42436e-05
17211243	+	chr1	15.8057	15.8435	0	ENSMUSG00000025925	21749	Terf1	telomeric repeat binding factor 1	-0.355396	5.48847e-05
17433040	-	chr4	686.775	686.792	537.625	ENSMUSG00000028961	110208	Pgd	phosphogluconate dehydrogenase	0.354167	5.84794e-05
17424822	-	chr4	581.662	581.709	537.625	ENSMUSG00000028479	50798	Gne	glucosamine (UDP-N-acetyl)-2-epimerase/N-acetylmannosamine kinase	-0.354105	5.86685e-05
17462608	+	chr6	968.176	968.212	845.968	ENSMUSG00000101397	17835	Mug-ps1	murinoglobulin, pseudogene 1	0.353843	5.94629e-05
17271486	-	chr11	1636.11	1636.17	1525.84	ENSMUSG00000018800	217265	Abca5	ATP-binding cassette, sub-family A (ABC1), member 5	0.353574	6.02917e-05
17360331	+	chr19	2454.62	2454.69	2401.31	ENSMUSG00000025025	17859	Mxi1	MAX interactor 1, dimerization protein	-0.353149	6.16244e-05
17509923	-	chr8	1211.16	1211.19	1141.15	ENSMUSG00000031858	74549	Mau2	MAU2 sister chromatid cohesion factor	-0.351658	6.65147e-05
17459276	+	chr6	913.235	913.256	845.968	ENSMUSG00000036371	66870	Serbp1	serpine1 mRNA binding protein 1	-0.351489	6.70943e-05
17407306	-	chr3	468.036	468.05	377.585	ENSMUSG00000027931	18160	Npr1	natriuretic peptide receptor 1	-0.350671	6.99495e-05
17468340	-	chr6	931.183	931.3	845.968	ENSMUSG00000033720	94282	Sfxn5	sideroflexin 5	0.350464	7.06908e-05
17347163	-	chr17	2289.51	2289.57	2215.62	ENSMUSG00000024066	22436	Xdh	xanthine dehydrogenase	0.34895	7.63389e-05
17216870	+	chr1	128.244	128.279	0	ENSMUSG00000026353	67812	Ubxn4	UBX domain protein 4	0.348899	7.65389e-05
17364251	-	chr19	2438.58	2438.64	2401.31	ENSMUSG00000056999	15925	Ide	insulin degrading enzyme	0.348404	7.84799e-05
17366660	+	chr2	205.553	205.565	195.472	ENSMUSG00000037262	16588	Kin	Kin17 DNA and RNA binding protein	-0.348148	7.94993e-05
17422039	+	chr4	689.634	689.642	537.625	ENSMUSG00000073700	242785	Klhl21	kelch-like 21	-0.347854	8.06867e-05
17521625	+	chr9	1378.63	1378.63	1270.55	ENSMUSG00000032591	15235	Mst1	macrophage stimulating 1 (hepatocyte growth factor-like)	-0.347808	8.08758e-05
17231248	-	chr1	193.272	193.273	0	ENSMUSG00000009633	14373	G0s2	G0/G1 switch gene 2	0.34735	8.27666e-05
17266157	-	chr11	1602.62	1602.68	1525.84	ENSMUSG00000020841	12874	Cpd	carboxypeptidase D	-0.347226	8.32825e-05
17360877	+	chr19	2462.13	2462.15	2401.31	ENSMUSG00000024993	67894	Fam45a	family with sequence similarity 45, member A	0.347141	8.36398e-05
17272095	-	chr11	1641.86	1641.86	1525.84	ENSMUSG00000016559	15081	H3f3b	H3 histone, family 3B	0.347074	8.39213e-05
17398634	+	chr3	463.67	463.715	377.585	ENSMUSG00000028082	27059	Sh3d19	SH3 domain protein D19	-0.346642	8.57645e-05
17276591	+	chr12	1724.45	1724.5	1647.92	ENSMUSG00000052609	263406	Plekhg3	pleckstrin homology domain containing, family G (with RhoGef domain) member 3	-0.346465	8.65301e-05
17348016	-	chr17	2305.66	2306.72	2215.62	ENSMUSG00000024109	18189	Nrxn1	neurexin I	-0.345973	8.8693e-05
17343026	-	chr17	2244.87	2244.89	2215.62	ENSMUSG00000024007	68816	Ppil1	peptidylprolyl isomerase (cyclophilin)-like 1	0.345927	8.88996e-05
17437790	+	chr5	759.67	759.731	694.133	ENSMUSG00000029203	53323	Ube2k	ubiquitin-conjugating enzyme E2K	0.345787	8.95244e-05
17432835	-	chr4	685.535	685.562	537.625	ENSMUSG00000019055	18822	Plod1	procollagen-lysine, 2-oxoglutarate 5-dioxygenase 1	0.345231	9.2052e-05
17292974	-	chr13	1824.12	1824.18	1768.05	ENSMUSG00000015937	26914	H2afy	H2A histone family, member Y	0.345225	9.20792e-05
17519538	+	chr9	1346.32	1346.45	1270.55	ENSMUSG00000032179	12160	Bmp5	bone morphogenetic protein 5	-0.345053	9.28754e-05
17480568	+	chr7	1095.24	1095.31	995.704	ENSMUSG00000018909	109689	Arrb1	arrestin, beta 1	-0.344953	9.33403e-05
17410435	-	chr3	510.467	510.535	377.585	ENSMUSG00000040998	114249	Npnt	nephronectin	0.34489	9.36329e-05
17347666	-	chr17	2299.76	2299.78	2215.62	NA	100503447	Gm19696	predicted gene, 19696	0.344499	9.54794e-05
17427928	-	chr4	644.916	644.932	537.625	ENSMUSG00000034785	13370	Dio1	deiodinase, iodothyronine, type I	0.344389	9.60056e-05
17498830	+	chr8	1145.47	1145.51	1141.15	ENSMUSG00000023235	20300	Ccl25	chemokine (C-C motif) ligand 25	0.344218	9.68261e-05
17271244	-	chr11	1635.29	1635.31	1525.84	ENSMUSG00000041920	104681	Slc16a6	solute carrier family 16 (monocarboxylic acid transporters), member 6	0.344199	9.69202e-05
17497626	-	chr7	1135.86	1135.86	995.704	ENSMUSG00000045733	212518	Sprn	shadow of prion protein	-0.34406	9.7592e-05
17330264	-	chr16	2154.38	2154.41	2117.42	ENSMUSG00000047746	207215	Fbxo40	F-box protein 40	0.34404	9.7689e-05
17305856	-	chr14	1937.48	1937.54	1888.47	ENSMUSG00000061244	105504	Exoc5	exocyst complex component 5	0.343863	9.85569e-05
17518142	+	chr9	1331.92	1331.97	1270.55	ENSMUSG00000032280	21887	Tle3	transducin-like enhancer of split 3	0.343704	9.93359e-05
17267745	-	chr11	1616.48	1616.53	1525.84	ENSMUSG00000020541	71943	Tom1l1	target of myb1-like 1 (chicken)	-0.343635	9.96792e-05
17350517	+	chr18	2360.74	2360.81	2310.61	ENSMUSG00000024507	15488	Hsd17b4	hydroxysteroid (17-beta) dehydrogenase 4	0.34359	9.99012e-05
17222880	-	chr1	52.1648	52.233	0	ENSMUSG00000026103	14660	Gls	glutaminase	-0.343538	0.00010016
17376270	+	chr2	325.748	325.748	195.472	ENSMUSG00000080610	100217452	Snord110	small nucleolar RNA, C/D box 110	-0.343395	0.000100874
17213446	+	chr1	60.4099	60.4797	0	ENSMUSG00000026782	329165	Abi2	abl-interactor 2	-0.343355	0.000101076
17456339	+	chr6	867.954	868.223	845.968	ENSMUSG00000062980	214642	Cped1	cadherin-like and PC-esterase domain containing 1	-0.343208	0.000101819
17277424	+	chr12	1733.74	1733.97	1647.92	ENSMUSG00000012609	320244	Ttll5	tubulin tyrosine ligase-like family, member 5	-0.343043	0.000102654
17397344	+	chr3	419.141	419.2	377.585	ENSMUSG00000025764	269424	Jade1	jade family PHD finger 1	-0.342706	0.000104384
17451843	-	chr5	811.225	811.246	694.133	ENSMUSG00000066900	71954	Suds3	suppressor of defective silencing 3 homolog (S. cerevisiae)	-0.342532	0.000105288
17236182	+	chr10	1481.44	1481.49	1395.14	ENSMUSG00000020044	21859	Timp3	tissue inhibitor of metalloproteinase 3	-0.342465	0.000105641
17404835	-	chr3	414.159	414.199	377.585	ENSMUSG00000037325	71492	Bbs7	Bardet-Biedl syndrome 7 (human)	0.342098	0.000107577
17537756	+	chrX	2597.5	2597.51	2462.75	ENSMUSG00000049047	71703	Armcx3	armadillo repeat containing, X-linked 3	-0.341775	0.000109311
17346069	-	chr17	2271.56	2271.56	2215.62	ENSMUSG00000062101	240120	Zfp119b	zinc finger protein 119b	-0.341718	0.000109619
17354036	-	chr18	2352.81	2352.87	2310.61	ENSMUSG00000024493	107045	Lars	leucyl-tRNA synthetase	0.341699	0.000109719
17319823	-	chr15	2096.73	2096.74	2013.37	NA	69291	1700001L05Rik	RIKEN cDNA 1700001L05 gene	-0.341645	0.000110016
17464303	+	chr6	992.61	992.618	845.968	ENSMUSG00000030291	108098	Med21	mediator complex subunit 21	0.34162	0.000110151
17283624	-	chr12	1751.77	1751.79	1647.92	ENSMUSG00000066366	20700	Serpina1a	serine (or cysteine) peptidase inhibitor, clade A, member 1A	-0.341302	0.000111893
17305605	-	chr14	1933.61	1933.69	1888.47	ENSMUSG00000021830	70561	Txndc16	thioredoxin domain containing 16	-0.341301	0.000111899
17241954	-	chr10	1470.97	1470.98	1395.14	ENSMUSG00000033318	14872	Gstt2	glutathione S-transferase, theta 2	-0.34122	0.000112349
17426981	-	chr4	624.273	624.295	537.625	ENSMUSG00000028494	11520	Plin2	perilipin 2	0.341193	0.000112499
17503507	+	chr8	1227.77	1227.86	1141.15	ENSMUSG00000047866	66887	Lonp2	lon peptidase 2, peroxisomal	0.341126	0.000112867
17287869	+	chr13	1826.21	1826.21	1768.05	ENSMUSG00000050002	75731	Idnk	idnK gluconokinase homolog (E. coli)	0.340936	0.00011393
17444364	+	chr5	837.682	837.697	694.133	ENSMUSG00000083012	67238	Fam220a	family with sequence similarity 220, member A	0.340903	0.000114118
17468891	-	chr6	936.191	936.192	845.968	ENSMUSG00000057697	113853	Vmn1r53	vomeronasal 1 receptor 53	0.340723	0.000115132
17271968	-	chr11	1641.44	1641.45	1525.84	ENSMUSG00000020743	69674	Mif4gd	MIF4G domain containing	0.340648	0.000115561
17502016	+	chr8	1211.87	1211.9	1141.15	ENSMUSG00000031842	110385	Pde4c	phosphodiesterase 4C, cAMP specific	-0.340574	0.000115983
17477897	+	chr7	1041.27	1041.29	995.704	ENSMUSG00000030826	12036	Bcat2	branched chain aminotransferase 2, mitochondrial	-0.340489	0.000116469
17444855	+	chr5	841.564	841.681	694.133	ENSMUSG00000029647	72587	Pan3	PAN3 poly(A) specific ribonuclease subunit	-0.340451	0.000116685
17322600	+	chr16	2122.3	2122.35	2117.42	ENSMUSG00000022517	17237	Mgrn1	mahogunin, ring finger 1	-0.34039	0.000117037
17334846	+	chr17	2241.74	2241.75	2215.62	ENSMUSG00000024180	60455	Tmem8	transmembrane protein 8 (five membrane-spanning domains)	0.340002	0.00011929
17289324	+	chr13	1864.97	1865	1768.05	ENSMUSG00000091387	218476	Gcnt4	glucosaminyl (N-acetyl) transferase 4, core 2 (beta-1,6-N-acetylglucosaminyltransferase)	-0.339432	0.000122675
17376276	+	chr2	325.75	325.75	195.472	ENSMUSG00000065272	100217428	Snord57	small nucleolar RNA, C/D box 57	-0.339327	0.000123308
17515196	+	chr9	1291.96	1291.97	1270.55	ENSMUSG00000002825	60507	Qtrt1	queuine tRNA-ribosyltransferase catalytic subunit 1	-0.338951	0.000125602
17304740	-	chr14	1919.83	1919.91	1888.47	ENSMUSG00000021892	24056	Sh3bp5	SH3-domain binding protein 5 (BTK-associated)	-0.338892	0.000125967
17426126	-	chr4	599.925	599.985	537.625	ENSMUSG00000066151	338355	Fkbp15	FK506 binding protein 15	-0.33782	0.000132736
17470689	-	chr6	970.365	970.382	845.968	ENSMUSG00000005069	19305	Pex5	peroxisomal biogenesis factor 5	0.337558	0.000134447
17269521	-	chr11	1626.31	1626.36	1525.84	ENSMUSG00000020917	104112	Acly	ATP citrate lyase	0.337526	0.000134656
17504661	+	chr8	1246.37	1246.4	1141.15	ENSMUSG00000031889	234678	D230025D16Rik	RIKEN cDNA D230025D16 gene	-0.337461	0.000135079
17440692	+	chr5	806.477	806.511	694.133	ENSMUSG00000042328	192232	Hps4	HPS4, biogenesis of lysosomal organelles complex 3 subunit 2	-0.336788	0.000139576
17396315	+	chr3	399.662	399.797	377.585	ENSMUSG00000027630	81004	Tbl1xr1	transducin (beta)-like 1X-linked receptor 1	0.336621	0.000140715
17257502	+	chr11	1631.9	1631.91	1525.84	ENSMUSG00000001983	70207	Taco1	translational activator of mitochondrially encoded cytochrome c oxidase I	0.33635	0.000142578
17251947	+	chr11	1595.93	1595.94	1525.84	ENSMUSG00000040963	11890	Asgr2	asialoglycoprotein receptor 2	-0.336296	0.000142955
17239753	-	chr10	1418.93	1418.93	1395.14	ENSMUSG00000080486	100529075	Snord100	small nucleolar RNA, C/D box 100	-0.335599	0.000147866
17377989	+	chr2	349.213	349.244	195.472	ENSMUSG00000027479	13589	Mapre1	microtubule-associated protein, RP/EB family, member 1	0.3354	0.000149298
17270877	-	chr11	1632.21	1632.22	1525.84	ENSMUSG00000001029	15896	Icam2	intercellular adhesion molecule 2	-0.335044	0.00015189
17247389	+	chr11	1542.59	1542.75	1525.84	ENSMUSG00000020122	13649	Egfr	epidermal growth factor receptor	-0.334603	0.000155156
17397783	+	chr3	436.111	436.143	377.585	ENSMUSG00000027810	229317	Eif2a	eukaryotic translation initiation factor 2A	-0.334458	0.000156243
17416141	+	chr4	640.944	640.997	537.625	ENSMUSG00000035069	67013	Oma1	OMA1 zinc metallopeptidase	0.333556	0.000163176
17346043	-	chr17	2271.28	2271.34	2215.62	ENSMUSG00000024174	72836	Pot1b	protection of telomeres 1B	0.332951	0.000167988
17232734	+	chr10	1435.49	1435.62	1395.14	ENSMUSG00000038481	78334	Cdk19	cyclin-dependent kinase 19	-0.332716	0.000169892
17237899	+	chr10	1522.21	1522.21	1395.14	ENSMUSG00000006728	12567	Cdk4	cyclin-dependent kinase 4	-0.332706	0.000169975
17295670	-	chr13	1868.55	1868.6	1768.05	ENSMUSG00000021638	18260	Ocln	occludin	-0.332617	0.000170699
17449627	-	chr5	786.186	786.217	694.133	ENSMUSG00000029405	23881	G3bp2	GTPase activating protein (SH3 domain) binding protein 2	0.332299	0.00017332
17245152	-	chr10	1512.05	1512.08	1395.14	ENSMUSG00000064181	216363	Rab3ip	RAB3A interacting protein	-0.33195	0.000176239
17520624	+	chr9	1368.97	1368.99	1270.55	ENSMUSG00000046402	19659	Rbp1	retinol binding protein 1, cellular	-0.331792	0.000177574
17289908	+	chr13	1880.71	1880.79	1768.05	ENSMUSG00000047789	268706	Slc38a9	solute carrier family 38, member 9	-0.331729	0.000178109
17286320	+	chr13	1799.61	1799.61	1768.05	ENSMUSG00000038415	15220	Foxq1	forkhead box Q1	-0.331479	0.000180246
17410698	-	chr3	516.511	516.66	377.585	ENSMUSG00000028149	229877	Rap1gds1	RAP1, GTP-GDP dissociation stimulator 1	0.331176	0.000182873
17323209	+	chr16	2133.05	2133.26	2117.42	ENSMUSG00000022672	19090	Prkdc	protein kinase, DNA activated, catalytic polypeptide	0.331112	0.000183428
17369882	+	chr2	228.059	228.072	195.472	ENSMUSG00000079442	20448	St6galnac4	ST6 (alpha-N-acetyl-neuraminyl-2,3-beta-galactosyl-1,3)-N-acetylgalactosaminide alpha-2,6-sialyltransferase 4	0.330956	0.000184798
17271443	-	chr11	1636.01	1636.09	1525.84	ENSMUSG00000044749	76184	Abca6	ATP-binding cassette, sub-family A (ABC1), member 6	-0.330677	0.000187269
17461554	+	chr6	959.206	959.249	845.968	ENSMUSG00000030269	97287	Mtmr14	myotubularin related protein 14	-0.330666	0.000187368
17430475	-	chr4	667.244	667.249	537.625	ENSMUSG00000028795	66264	Ccdc28b	coiled coil domain containing 28B	0.330647	0.000187536
17523081	+	chr9	1389.95	1389.98	1270.55	ENSMUSG00000061393	11481	Acvr2b	activin receptor IIB	-0.330382	0.000189917
17491211	-	chr7	1042.46	1042.5	995.704	ENSMUSG00000014418	246694	Hps5	HPS5, biogenesis of lysosomal organelles complex 2 subunit 2	0.330326	0.000190425
17379560	+	chr2	360.305	360.313	195.472	ENSMUSG00000017760	19025	Ctsa	cathepsin A	-0.330027	0.000193147
17514853	+	chr9	1286.27	1286.29	1270.55	ENSMUSG00000043885	234967	Slc36a4	solute carrier family 36 (proton/amino acid symporter), member 4	-0.330023	0.000193189
17391997	-	chr2	328.001	328.05	195.472	ENSMUSG00000027346	74182	Gpcpd1	glycerophosphocholine phosphodiesterase 1	-0.329849	0.000194793
17526674	-	chr9	1319.02	1319.03	1270.55	ENSMUSG00000032026	104444	Rexo2	RNA exonuclease 2	0.32953	0.000197757
17316996	-	chr15	2065.34	2065.36	2013.37	ENSMUSG00000022314	19357	Rad21	RAD21 cohesin complex component	-0.329429	0.00019871
17266044	-	chr11	1601.88	1602.02	1525.84	ENSMUSG00000017288	68299	Vps53	VPS53 GARP complex subunit	0.328795	0.000204769
17463909	+	chr6	984.108	984.124	845.968	ENSMUSG00000008540	56615	Mgst1	microsomal glutathione S-transferase 1	0.328678	0.000205897
17343710	-	chr17	2249.62	2249.62	2215.62	ENSMUSG00000061232	14972	H2-K1	histocompatibility 2, K1, K region	0.328655	0.000206127
17319565	-	chr15	2095.37	2095.41	2013.37	ENSMUSG00000022472	28075	Desi1	desumoylating isopeptidase 1	-0.328477	0.000207866
17473402	+	chr7	1000.58	1000.6	995.704	ENSMUSG00000086784	664994	Isoc2a	isochorismatase domain containing 2a	-0.328422	0.000208403
17506418	+	chr8	1263.71	1263.72	1141.15	ENSMUSG00000006585	67177	Cdt1	chromatin licensing and DNA replication factor 1	-0.328218	0.000210428
17422745	+	chr4	693.472	693.484	537.625	ENSMUSG00000029071	13542	Dvl1	dishevelled segment polarity protein 1	-0.328042	0.00021218
17364440	-	chr19	2441.16	2441.16	2401.31	ENSMUSG00000092008	100043108	Cyp2c69	cytochrome P450, family 2, subfamily c, polypeptide 69	-0.327967	0.000212928
17289207	+	chr13	1862.41	1862.61	1768.05	ENSMUSG00000021686	11774	Ap3b1	adaptor-related protein complex 3, beta 1 subunit	-0.327774	0.000214875
17331692	-	chr16	2202.87	2202.97	2117.42	ENSMUSG00000041134	224405	Cyyr1	cysteine and tyrosine-rich protein 1	-0.32741	0.000218597
17484966	+	chr7	1137.27	1137.34	995.704	ENSMUSG00000002957	11772	Ap2a2	adaptor-related protein complex 2, alpha 2 subunit	0.327107	0.000221733
17324553	+	chr16	2144.81	2144.87	2117.42	ENSMUSG00000038127	67501	Ccdc50	coiled-coil domain containing 50	-0.326939	0.000223487
17396677	+	chr3	409.983	410.053	377.585	ENSMUSG00000027665	18706	Pik3ca	phosphatidylinositol-4,5-bisphosphate 3-kinase catalytic subunit alpha	-0.326606	0.000227008
17390997	-	chr2	321.211	321.255	195.472	ENSMUSG00000035093	70354	Secisbp2l	SECIS binding protein 2-like	0.326383	0.000229396
17223932	-	chr1	67.0007	67.0389	0	ENSMUSG00000026000	14768	Lancl1	LanC (bacterial lantibiotic synthetase component C)-like 1	-0.325513	0.00023894
17245013	-	chr10	1510.34	1510.39	1395.14	ENSMUSG00000020130	66687	Tbc1d15	TBC1 domain family, member 15	-0.325332	0.000240975
17393310	-	chr2	351.107	351.164	195.472	ENSMUSG00000038324	56407	Trpc4ap	transient receptor potential cation channel, subfamily C, member 4 associated protein	0.325205	0.0002424
17487500	-	chr7	1015.64	1015.65	995.704	ENSMUSG00000040498	70080	Igsf23	immunoglobulin superfamily, member 23	0.325197	0.000242498
17473047	-	chr6	994.889	994.914	845.968	ENSMUSG00000039985	56306	Fam60a	family with sequence similarity 60, member A	-0.325126	0.000243303
17343813	-	chr17	2249.89	2249.91	2215.62	ENSMUSG00000036594	14960	H2-Aa	histocompatibility 2, class II antigen A, alpha	0.324915	0.000245711
17382972	-	chr2	221.855	221.861	195.472	ENSMUSG00000026927	68112	Sdccag3	serologically defined colon cancer antigen 3	0.324791	0.000247134
17513641	-	chr8	1263.03	1263.05	1141.15	ENSMUSG00000040010	20539	Slc7a5	solute carrier family 7 (cationic amino acid transporter, y+ system), member 5	-0.324732	0.00024782
17472497	-	chr6	988.39	988.441	845.968	ENSMUSG00000030244	232493	Gys2	glycogen synthase 2	-0.32445	0.000251092
17326859	+	chr16	2204.87	2204.9	2117.42	ENSMUSG00000025616	74112	Usp16	ubiquitin specific peptidase 16	-0.324248	0.000253474
17335790	+	chr17	2246.78	2246.79	2215.62	ENSMUSG00000086010	102631757	LOC102631757	uncharacterized LOC102631757	0.324176	0.000254319
17325651	+	chr16	2156.32	2156.44	2117.42	ENSMUSG00000022790	207683	Igsf11	immunoglobulin superfamily, member 11	0.324061	0.000255689
17455159	-	chr5	839.907	839.921	694.133	ENSMUSG00000054417	337924	Cyp3a44	cytochrome P450, family 3, subfamily a, polypeptide 44	-0.32389	0.000257726
17486807	-	chr7	1011.65	1011.67	995.704	ENSMUSG00000074364	259300	Ehd2	EH-domain containing 2	-0.323858	0.000258116
17421033	+	chr4	678.926	678.953	537.625	ENSMUSG00000006445	13836	Epha2	Eph receptor A2	0.323665	0.000260436
17429341	-	chr4	656.848	656.858	537.625	ENSMUSG00000078584	230696	AU022252	expressed sequence AU022252	0.323579	0.000261476
17315272	+	chr15	2115.48	2115.49	2013.37	ENSMUSG00000037003	209039	Tns2	tensin 2	-0.323242	0.000265605
17286783	+	chr13	1809.3	1809.32	1768.05	ENSMUSG00000091264	108934	Smim13	small integral membrane protein 13	-0.322942	0.000269328
17228375	-	chr1	155.276	155.417	0	ENSMUSG00000026469	19775	Xpr1	xenotropic and polytropic retrovirus receptor 1	0.322815	0.000270917
17361404	-	chr19	2406.22	2406.24	2401.31	ENSMUSG00000063904	75221	Dpp3	dipeptidylpeptidase 3	0.322762	0.000271581
17231742	+	chr10	1409.11	1409.29	1395.14	ENSMUSG00000015501	15273	Hivep2	human immunodeficiency virus type I enhancer binding protein 2	-0.322724	0.000272061
17525548	-	chr9	1307.33	1307.34	1270.55	ENSMUSG00000062762	13663	Ei24	etoposide induced 2.4 mRNA	0.322675	0.000272682
17298473	+	chr14	1920.5	1920.53	1888.47	ENSMUSG00000021903	78754	Galnt15	polypeptide N-acetylgalactosaminyltransferase 15	-0.322593	0.000273711
17481460	+	chr7	1101.44	1101.45	995.704	ENSMUSG00000030890	16202	Ilk	integrin linked kinase	-0.32255	0.000274262
17487149	-	chr7	1014.72	1014.73	995.704	ENSMUSG00000040891	15377	Foxa3	forkhead box A3	-0.322335	0.000277003
17293607	-	chr13	1831.56	1831.62	1768.05	ENSMUSG00000021466	19206	Ptch1	patched 1	-0.322268	0.00027786
17431496	-	chr4	673.496	673.499	537.625	ENSMUSG00000028675	52830	Pnrc2	proline-rich nuclear receptor coactivator 2	0.321664	0.000285717
17405154	-	chr3	429.274	429.69	377.585	ENSMUSG00000061143	433586	Maml3	mastermind like transcriptional coactivator 3	-0.321518	0.000287649
17225499	-	chr1	91.4115	91.414	0	ENSMUSG00000067071	55927	Hes6	hairy and enhancer of split 6	0.321251	0.000291216
17304514	-	chr14	1919.49	1919.49	1888.47	NA	100217423	Snord19	small nucleolar RNA, C/D box 19	-0.321135	0.000292781
17239077	-	chr10	1402.91	1402.93	1395.14	ENSMUSG00000040006	215751	Ginm1	glycoprotein integral membrane 1	0.320776	0.000297653
17439045	+	chr5	786.096	786.105	694.133	ENSMUSG00000102644	381650	Thap6	THAP domain containing 6	0.320694	0.000298779
17371460	+	chr2	265.195	265.225	195.472	ENSMUSG00000042133	228005	Ppig	peptidyl-prolyl isomerase G (cyclophilin G)	-0.320664	0.000299192
17311512	+	chr15	2067.94	2067.97	2013.37	ENSMUSG00000024479	105853	Mal2	mal, T cell differentiation protein 2	0.320508	0.00030135
17253972	+	chr11	1606.27	1606.31	1525.84	ENSMUSG00000017428	69077	Psmd11	proteasome (prosome, macropain) 26S subunit, non-ATPase, 11	0.320468	0.000301897
17415035	+	chr4	621.15	621.49	537.625	ENSMUSG00000052407	320226	Ccdc171	coiled-coil domain containing 171	0.320201	0.000305632
17505082	+	chr8	1247.36	1247.4	1141.15	ENSMUSG00000060098	214572	Prmt7	protein arginine N-methyltransferase 7	0.320155	0.000306277
17220584	+	chr1	185.455	185.468	0	ENSMUSG00000026614	226781	Slc30a10	solute carrier family 30, member 10	0.320054	0.000307696
17333267	+	chr17	2228	2228.04	2215.62	ENSMUSG00000059481	18815	Plg	plasminogen	-0.319858	0.000310471
17330058	-	chr16	2152.81	2152.88	2117.42	ENSMUSG00000022844	72599	Pdia5	protein disulfide isomerase associated 5	-0.319687	0.000312926
17431053	-	chr4	671.23	671.275	537.625	ENSMUSG00000037553	503610	Zdhhc18	zinc finger, DHHC domain containing 18	0.319531	0.000315159
17529901	-	chr9	1367.62	1367.66	1270.55	ENSMUSG00000032449	192287	Slc25a36	solute carrier family 25, member 36	-0.319394	0.000317156
17424319	-	chr4	579.363	579.381	537.625	ENSMUSG00000036078	18391	Sigmar1	sigma non-opioid intracellular receptor 1	0.319329	0.000318097
17437765	+	chr5	759.481	759.517	694.133	ENSMUSG00000029195	83379	Klb	klotho beta	-0.319289	0.000318676
17484080	+	chr7	1128.56	1128.59	995.704	ENSMUSG00000030965	109359	Abraxas2	BRISC complex subunit	0.319271	0.000318936
17405021	-	chr3	419.212	419.327	377.585	ENSMUSG00000059834	67161	Sclt1	sodium channel and clathrin linker 1	-0.31907	0.000321891
17289794	+	chr13	1878.44	1878.45	1768.05	ENSMUSG00000021701	20620	Plk2	polo like kinase 2	-0.318729	0.00032695
17538575	+	chrX	2613.29	2613.32	2462.75	ENSMUSG00000025270	11656	Alas2	aminolevulinic acid synthase 2, erythroid	0.318461	0.000330974
17397575	+	chr3	431.946	431.976	377.585	ENSMUSG00000027750	50706	Postn	periostin, osteoblast specific factor	-0.318167	0.000335435
17338715	+	chr17	2271.7	2271.72	2215.62	ENSMUSG00000002833	15193	Hdgfl2	HDGF like 2	0.318159	0.000335566
17221197	-	chr1	9.96347	9.96747	0	ENSMUSG00000099032	100039596	Tcf24	transcription factor 24	0.318153	0.000335653
17258902	+	chr11	1644.27	1644.29	1525.84	ENSMUSG00000017446	56745	C1qtnf1	C1q and tumor necrosis factor related protein 1	-0.317995	0.000338083
17213880	+	chr1	66.7008	66.7186	0	ENSMUSG00000026005	66646	Rpe	ribulose-5-phosphate-3-epimerase	0.317788	0.000341277
17313677	+	chr15	2097.54	2097.56	2013.37	ENSMUSG00000041653	116939	Pnpla3	patatin-like phospholipase domain containing 3	0.317746	0.000341931
17381589	-	chr2	205.567	205.603	195.472	ENSMUSG00000037254	16425	Itih2	inter-alpha trypsin inhibitor, heavy chain 2	-0.31769	0.000342805
17298738	+	chr14	1922.41	1922.42	1888.47	ENSMUSG00000072625	12165	Gdf2	growth differentiation factor 2	-0.317607	0.000344111
17505826	+	chr8	1254.78	1254.79	1141.15	ENSMUSG00000078908	270096	Mon1b	MON1 homolog B, secretory traffciking associated	0.317458	0.000346447
17337872	+	chr17	2260.4	2260.74	2215.62	ENSMUSG00000038954	109115	Supt3	suppressor of Ty 3	0.317407	0.000347247
17466452	-	chr6	888.637	888.678	845.968	ENSMUSG00000036667	77574	Tcaf1	TRPM8 channel-associated factor 1	-0.317012	0.000353534
17526836	-	chr9	1321.1	1321.11	1270.55	ENSMUSG00000032065	66654	Tex12	testis expressed gene 12	0.316881	0.000355654
17355538	-	chr18	2388.37	2388.38	2310.61	ENSMUSG00000041840	225745	Haus1	HAUS augmin-like complex, subunit 1	-0.316832	0.000356431
17305709	-	chr14	1934.85	1934.86	1888.47	ENSMUSG00000021835	12159	Bmp4	bone morphogenetic protein 4	-0.316765	0.000357532
17472760	-	chr6	991.827	991.833	845.968	ENSMUSG00000030256	79362	Bhlhe41	basic helix-loop-helix family, member e41	-0.316409	0.000363339
17283742	-	chr12	1752.85	1752.93	1647.92	ENSMUSG00000054150	212073	Syne3	spectrin repeat containing, nuclear envelope family member 3	-0.316274	0.000365577
17260244	-	chr11	1531.74	1531.79	1525.84	ENSMUSG00000041798	103988	Gck	glucokinase	0.316219	0.000366489
17339991	+	chr17	2298.97	2299.1	2215.62	ENSMUSG00000032624	78798	Eml4	echinoderm microtubule associated protein like 4	0.315875	0.000372226
17262990	-	chr11	1581.23	1581.26	1525.84	ENSMUSG00000018593	20692	Sparc	secreted acidic cysteine rich glycoprotein	-0.315785	0.000373747
17245850	-	chr10	1522.44	1522.45	1395.14	ENSMUSG00000040354	216443	Mars	methionine-tRNA synthetase	0.315761	0.000374153
17531168	-	chr9	1378.75	1378.81	1270.55	ENSMUSG00000039952	13138	Dag1	dystroglycan 1	0.315616	0.000376623
17379808	+	chr2	362.378	362.418	195.472	ENSMUSG00000002718	110750	Cse1l	chromosome segregation 1-like (S. cerevisiae)	0.315588	0.000377102
17452615	-	chr5	817.645	817.657	694.133	ENSMUSG00000029433	66593	Diablo	diablo, IAP-binding mitochondrial protein	0.315578	0.000377267
17236733	+	chr10	1490.56	1490.57	1395.14	ENSMUSG00000097766	70523	5730420D15Rik	RIKEN cDNA 5730420D15 gene	-0.31557	0.00037741
17286271	+	chr13	1798.38	1798.43	1768.05	ENSMUSG00000049115	11607	Agtr1a	angiotensin II receptor, type 1a	-0.315234	0.00038317
17454121	-	chr5	831.784	831.818	694.133	ENSMUSG00000029722	231801	Agfg2	ArfGAP with FG repeats 2	-0.315179	0.000384132
17308083	-	chr14	1957.03	1957.05	1888.47	ENSMUSG00000022057	58860	Adamdec1	ADAM-like, decysin 1	0.315174	0.000384203
17330410	-	chr16	2156.01	2156.13	2117.42	ENSMUSG00000022799	12549	Arhgap31	Rho GTPase activating protein 31	-0.315088	0.000385706
17498467	-	chr7	1140.29	1140.44	995.704	ENSMUSG00000031075	101772	Ano1	anoctamin 1, calcium activated chloride channel	-0.314572	0.000394785
17332695	+	chr17	2218.95	2219.14	2215.62	ENSMUSG00000023800	24001	Tiam2	T cell lymphoma invasion and metastasis 2	0.314515	0.000395801
17234747	+	chr10	1473.12	1473.13	1395.14	ENSMUSG00000020284	67884	1810043G02Rik	RIKEN cDNA 1810043G02 gene	-0.314288	0.000399856
17403950	+	chr3	537.425	537.521	377.585	ENSMUSG00000028173	68151	Wls	wntless WNT ligand secretion mediator	-0.313988	0.000405288
17519130	+	chr9	1342.82	1342.91	1270.55	ENSMUSG00000038535	235469	Zfp280d	zinc finger protein 280D	-0.313935	0.000406259
17355915	+	chr19	2404.66	2404.7	2401.31	ENSMUSG00000024900	12894	Cpt1a	carnitine palmitoyltransferase 1a, liver	-0.313755	0.000409553
17363865	-	chr19	2431.41	2431.49	2401.31	ENSMUSG00000024827	104174	Gldc	glycine decarboxylase	0.313545	0.000413429
17474136	+	chr7	1012.44	1012.45	995.704	ENSMUSG00000008036	232910	Ap2s1	adaptor-related protein complex 2, sigma 1 subunit	-0.313503	0.00041421
17533498	+	chrX	2480.91	2481.02	2462.75	ENSMUSG00000037369	22289	Kdm6a	lysine (K)-specific demethylase 6A	-0.313262	0.000418715
17303738	-	chr14	1908.79	1908.82	1888.47	ENSMUSG00000021810	70601	Ecd	ecdysoneless cell cycle regulator	0.31322	0.000419494
17548046	+	chr18	2348.36	2348.36	2310.61	ENSMUSG00000102222	93722	Pcdhga10	protocadherin gamma subfamily A, 10	-0.313004	0.000423585
17517105	+	chr9	1321.11	1321.13	1270.55	ENSMUSG00000039217	16173	Il18	interleukin 18	0.312831	0.000426876
17442203	+	chr5	817.275	817.3	694.133	ENSMUSG00000038384	208043	Setd1b	SET domain containing 1B	-0.312799	0.000427487
17218139	+	chr1	151.138	151.143	0	NA	402734	C730036E19Rik	RIKEN cDNA C730036E19 gene	0.312759	0.00042824
17327991	-	chr16	2126.05	2126.05	2117.42	ENSMUSG00000043140	66690	Tmem186	transmembrane protein 186	-0.312674	0.000429882
17286732	+	chr13	1809.06	1809.07	1768.05	ENSMUSG00000021361	66154	Tmem14c	transmembrane protein 14C	0.312673	0.000429899
17266952	-	chr11	1609.41	1609.42	1525.84	ENSMUSG00000019122	20308	Ccl9	chemokine (C-C motif) ligand 9	-0.312418	0.000434829
17324344	+	chr16	2140.37	2140.38	2117.42	ENSMUSG00000022877	94175	Hrg	histidine-rich glycoprotein	-0.31235	0.000436147
17447510	-	chr5	730.928	730.93	694.133	ENSMUSG00000055302	67568	Mrfap1	Morf4 family associated protein 1	0.312137	0.000440319
17282611	-	chr12	1732.84	1732.89	1647.92	ENSMUSG00000042350	68497	Arel1	apoptosis resistant E3 ubiquitin protein ligase 1	0.31193	0.000444403
17306775	-	chr14	1944.13	1944.13	1888.47	ENSMUSG00000002329	67881	Mdp1	magnesium-dependent phosphatase 1	0.311864	0.00044572
17326567	+	chr16	2187.73	2187.99	2117.42	ENSMUSG00000022707	74185	Gbe1	glucan (1,4-alpha-), branching enzyme 1	0.311706	0.000448861
17311846	+	chr15	2075.36	2075.36	2013.37	ENSMUSG00000022346	17869	Myc	myelocytomatosis oncogene	-0.311628	0.000450424
17523695	-	chr9	1274.84	1274.86	1270.55	ENSMUSG00000025894	67618	Aasdhppt	aminoadipate-semialdehyde dehydrogenase-phosphopantetheinyl transferase	0.3116	0.000450986
17488221	-	chr7	1023.05	1023.06	995.704	ENSMUSG00000089832	192192	Shkbp1	Sh3kbp1 binding protein 1	0.311569	0.000451611
17466606	-	chr6	894.67	894.676	845.968	ENSMUSG00000047867	231931	Gimap6	GTPase, IMAP family member 6	-0.311545	0.000452113
17468895	-	chr6	936.276	936.293	845.968	ENSMUSG00000056643	71797	Chst13	carbohydrate (chondroitin 4) sulfotransferase 13	0.311436	0.000454294
17409920	-	chr3	499.344	499.4	377.585	ENSMUSG00000028127	19299	Abcd3	ATP-binding cassette, sub-family D (ALD), member 3	0.311401	0.000455014
17513590	-	chr8	1262.7	1262.72	1141.15	ENSMUSG00000052934	76454	Fbxo31	F-box protein 31	-0.310949	0.000464255
17246038	-	chr10	1522.89	1522.89	1395.14	ENSMUSG00000058396	11536	Gpr182	G protein-coupled receptor 182	-0.310839	0.000466542
17248896	+	chr11	1574.66	1574.69	1525.84	ENSMUSG00000040350	94089	Trim7	tripartite motif-containing 7	0.31067	0.000470045
17490848	-	chr7	1041.18	1041.19	995.704	ENSMUSG00000011382	71755	Dhdh	dihydrodiol dehydrogenase (dimeric)	-0.310608	0.000471338
17289344	+	chr13	1865.19	1865.23	1768.05	ENSMUSG00000021666	320806	Gfm2	G elongation factor, mitochondrial 2	0.310529	0.000472995
17218861	+	chr1	164.152	164.22	0	ENSMUSG00000026579	14067	F5	coagulation factor V	-0.310523	0.000473132
17414364	+	chr4	595.343	595.52	537.625	ENSMUSG00000038729	11641	Akap2	A kinase (PRKA) anchor protein 2	-0.310184	0.0004803
17356182	+	chr19	2405.51	2405.51	2401.31	ENSMUSG00000040385	19045	Ppp1ca	protein phosphatase 1, catalytic subunit, alpha isoform	0.310173	0.000480521
17277490	+	chr12	1734.16	1734.21	1647.92	ENSMUSG00000021254	70373	Gpatch2l	G patch domain containing 2 like	0.310002	0.000484185
17420373	+	chr4	675.63	675.833	537.625	ENSMUSG00000028760	230861	Eif4g3	eukaryotic translation initiation factor 4 gamma, 3	0.309954	0.000485216
17324859	+	chr16	2150.06	2150.1	2117.42	ENSMUSG00000022791	51789	Tnk2	tyrosine kinase, non-receptor, 2	0.309633	0.00049217
17276565	+	chr12	1724.32	1724.33	1647.92	ENSMUSG00000059970	15512	Hspa2	heat shock protein 2	0.309541	0.000494182
17507374	-	chr8	1152.13	1152.15	1141.15	ENSMUSG00000038894	384783	Irs2	insulin receptor substrate 2	-0.309359	0.000498178
17460545	+	chr6	933.397	933.402	845.968	ENSMUSG00000030046	12154	Bmp10	bone morphogenetic protein 10	-0.309306	0.000499344
17516074	+	chr9	1308.08	1308.08	1270.55	ENSMUSG00000001946	69524	Esam	endothelial cell-specific adhesion molecule	-0.309204	0.00050158
17473796	+	chr7	1008.63	1008.63	995.704	ENSMUSG00000012848	20103	Rps5	ribosomal protein S5	-0.309033	0.00050539
17420561	+	chr4	676.598	676.684	537.625	ENSMUSG00000041143	77056	Tmco4	transmembrane and coiled-coil domains 4	-0.308994	0.00050627
17534960	+	chrX	2519.48	2519.54	2462.75	ENSMUSG00000023092	14199	Fhl1	four and a half LIM domains 1	-0.308911	0.000508132
17478601	+	chr7	1051.75	1051.94	995.704	ENSMUSG00000030451	15204	Herc2	HECT and RLD domain containing E3 ubiquitin protein ligase 2	0.308693	0.000513043
17248331	+	chr11	1558.48	1558.58	1525.84	ENSMUSG00000020271	103583	Fbxw11	F-box and WD-40 domain protein 11	0.308641	0.000514222
17445426	-	chr5	699.799	699.827	694.133	ENSMUSG00000015653	74051	Steap2	six transmembrane epithelial antigen of prostate 2	-0.308596	0.000515229
17424128	-	chr4	578.74	578.749	537.625	ENSMUSG00000028430	230082	Nol6	nucleolar protein family 6 (RNA-associated)	0.30823	0.000523609
17215720	+	chr1	91.2984	91.321	0	ENSMUSG00000026307	50880	Scly	selenocysteine lyase	0.308115	0.000526264
17303892	-	chr14	1909.16	1909.17	1888.47	ENSMUSG00000097577	76133	6230400D17Rik	RIKEN cDNA 6230400D17 gene	-0.308001	0.00052892
17337481	+	chr17	2252.57	2252.57	2215.62	ENSMUSG00000036492	386454	Rnf39	ring finger protein 39	-0.30799	0.000529166
17452578	-	chr5	817.305	817.316	694.133	ENSMUSG00000029445	15445	Hpd	4-hydroxyphenylpyruvic acid dioxygenase	-0.307921	0.000530794
17516098	+	chr9	1308.16	1308.19	1270.55	ENSMUSG00000001942	22619	Siae	sialic acid acetylesterase	0.307902	0.000531227
17347222	-	chr17	2289.92	2289.95	2215.62	ENSMUSG00000024067	66310	Dpy30	dpy-30, histone methyltransferase complex regulatory subunit	0.307773	0.00053424
17474052	+	chr7	1011.82	1011.83	995.704	ENSMUSG00000006021	70394	Kptn	kaptin	0.30764	0.000537373
17298866	+	chr14	1923.23	1923.24	1888.47	NA	320323	A930038B10Rik	RIKEN cDNA A930038B10 gene	-0.30758	0.000538793
17344086	-	chr17	2250.49	2250.52	2215.62	ENSMUSG00000024371	12263	C2	complement component 2 (within H-2S)	-0.307563	0.000539199
17495373	-	chr7	1111.83	1112.01	995.704	ENSMUSG00000045659	233765	Plekha7	pleckstrin homology domain containing, family A member 7	-0.307563	0.000539201
17253316	+	chr11	1603.6	1603.7	1525.84	ENSMUSG00000000631	360013	Myo18a	myosin XVIIIA	-0.307342	0.000544463
17396978	+	chr3	414.138	414.151	377.585	ENSMUSG00000027714	50911	Exosc9	exosome component 9	0.307266	0.000546274
17360655	+	chr19	2458.67	2458.7	2401.31	ENSMUSG00000033478	226252	Fam160b1	family with sequence similarity 160, member B1	-0.306956	0.000553771
17471357	-	chr6	974.451	974.494	845.968	ENSMUSG00000030359	11287	Pzp	PZP, alpha-2-macroglobulin like	-0.306896	0.000555227
17336013	+	chr17	2248.31	2248.33	2215.62	ENSMUSG00000073424	106648	Cyp4f15	cytochrome P450, family 4, subfamily f, polypeptide 15	-0.306778	0.000558102
17547939	+	chr16	2139.47	2139.47	2117.42	ENSMUSG00000002379	239760	Gm4943	predicted pseudogene 4943	0.306358	0.000568464
17361798	-	chr19	2407.11	2407.12	2401.31	ENSMUSG00000092341	72289	Malat1	metastasis associated lung adenocarcinoma transcript 1 (non-coding RNA)	-0.306041	0.000576393
17332893	+	chr17	2221.92	2221.92	2215.62	ENSMUSG00000038141	77106	Tmem181a	transmembrane protein 181A	0.30596	0.000578439
17410636	-	chr3	515.675	515.729	377.585	ENSMUSG00000028158	17777	Mttp	microsomal triglyceride transfer protein	0.30584	0.000581476
17533474	+	chrX	2479.37	2479.43	2462.75	ENSMUSG00000025037	17161	Maoa	monoamine oxidase A	0.305376	0.000593381
17328093	-	chr16	2127.95	2127.96	2117.42	ENSMUSG00000038055	58239	Dexi	dexamethasone-induced transcript	0.305152	0.000599184
17400799	+	chr3	475.486	475.508	377.585	ENSMUSG00000027879	20333	Sec22b	SEC22 homolog B, vesicle trafficking protein	0.305006	0.000603011
17344114	-	chr17	2250.57	2250.58	2215.62	ENSMUSG00000092203	68763	1110038B12Rik	RIKEN cDNA 1110038B12 gene	-0.304836	0.000607502
17460558	+	chr6	933.699	933.723	845.968	ENSMUSG00000068263	58229	Efcc1	EF hand and coiled-coil domain containing 1	-0.304747	0.000609844
17417749	+	chr4	656.034	656.041	537.625	ENSMUSG00000006392	80509	Med8	mediator complex subunit 8	0.304709	0.000610863
17528644	-	chr9	1341.66	1341.71	1270.55	ENSMUSG00000032204	64008	Aqp9	aquaporin 9	-0.30459	0.00061402
17488352	-	chr7	1023.75	1023.75	995.704	ENSMUSG00000030603	23996	Psmc4	proteasome (prosome, macropain) 26S subunit, ATPase, 4	0.304531	0.000615602
17213321	+	chr1	59.7647	59.8708	0	ENSMUSG00000067336	12168	Bmpr2	bone morphogenetic protein receptor, type II (serine/threonine kinase)	-0.304506	0.000616281
17214053	+	chr1	72.3075	72.3949	0	ENSMUSG00000026187	22596	Xrcc5	X-ray repair complementing defective repair in Chinese hamster cells 5	0.304448	0.00061784
17292839	-	chr13	1823.39	1823.41	1768.05	ENSMUSG00000021484	66890	Lman2	lectin, mannose-binding 2	0.304245	0.000623292
17245511	-	chr10	1516.73	1516.77	1395.14	ENSMUSG00000034667	73192	Xpot	exportin, tRNA (nuclear export receptor for tRNAs)	0.304208	0.000624305
17217610	+	chr1	135.72	135.752	0	ENSMUSG00000026421	13007	Csrp1	cysteine and glycine-rich protein 1	-0.304028	0.000629209
17319770	-	chr15	2096.5	2096.52	2013.37	ENSMUSG00000041815	73826	Poldip3	polymerase (DNA-directed), delta interacting protein 3	-0.303887	0.000633066
17240598	-	chr10	1438.67	1438.68	1395.14	ENSMUSG00000019797	67851	1700021F05Rik	RIKEN cDNA 1700021F05 gene	-0.303878	0.000633318
17444961	+	chr5	843.398	843.421	694.133	ENSMUSG00000060063	11690	Alox5ap	arachidonate 5-lipoxygenase activating protein	-0.30364	0.000639867
17512755	-	chr8	1248.73	1248.73	1141.15	ENSMUSG00000039067	17463	Psmd7	proteasome (prosome, macropain) 26S subunit, non-ATPase, 7	0.303509	0.000643514
17304510	-	chr14	1919.48	1919.48	1888.47	NA	100217431	Snord69	small nucleolar RNA, C/D box 69	-0.303295	0.000649524
17468222	-	chr6	929.639	929.646	845.968	ENSMUSG00000034783	246278	Cd207	CD207 antigen	-0.303271	0.000650176
17346774	-	chr17	2281.55	2281.57	2215.62	ENSMUSG00000024098	65960	Twsg1	twisted gastrulation BMP signaling modulator 1	0.30296	0.000658983
17485297	+	chr7	1138.76	1138.77	995.704	ENSMUSG00000037706	12520	Cd81	CD81 antigen	0.302905	0.000660554
17527532	-	chr9	1328.09	1328.1	1270.55	ENSMUSG00000032306	110119	Mpi	mannose phosphate isomerase	0.302889	0.000661028
17462472	+	chr6	967.311	967.333	845.968	ENSMUSG00000030109	14411	Slc6a12	solute carrier family 6 (neurotransmitter transporter, betaine/GABA), member 12	-0.302849	0.000662168
17525007	-	chr9	1294.96	1295.04	1270.55	ENSMUSG00000043067	244745	Dpy19l1	dpy-19-like 1 (C. elegans)	0.302678	0.00066707
17529398	-	chr9	1357.13	1357.24	1270.55	ENSMUSG00000032418	17436	Me1	malic enzyme 1, NADP(+)-dependent, cytosolic	0.302476	0.000672904
17262621	-	chr11	1579.1	1579.14	1525.84	ENSMUSG00000020361	15525	Hspa4	heat shock protein 4	0.302393	0.00067534
17513705	-	chr8	1263.61	1263.62	1141.15	ENSMUSG00000014470	68718	Rnf166	ring finger protein 166	-0.302316	0.000677579
17250740	+	chr11	1588.44	1588.44	1525.84	ENSMUSG00000064437	100217426	Snord49b	small nucleolar RNA, C/D box 49B	-0.302151	0.000682419
17430894	-	chr4	670.358	670.382	537.625	ENSMUSG00000028885	100340	Smpdl3b	sphingomyelin phosphodiesterase, acid-like 3B	0.302046	0.000685514
17366953	+	chr2	206.644	206.773	195.472	ENSMUSG00000026778	18761	Prkcq	protein kinase C, theta	-0.302044	0.000685564
17249362	+	chr11	1577.6	1577.63	1525.84	ENSMUSG00000020386	66397	Sar1b	secretion associated Ras related GTPase 1B	0.301683	0.000696296
17367807	+	chr2	220.526	220.535	195.472	ENSMUSG00000006476	56876	Nsmf	NMDA receptor synaptonuclear signaling and neuronal migration factor	0.301479	0.000702447
17257743	+	chr11	1634.18	1634.25	1525.84	ENSMUSG00000000049	11818	Apoh	apolipoprotein H	-0.301333	0.000706857
17215035	+	chr1	86.0644	86.1391	0	ENSMUSG00000026229	70247	Psmd1	proteasome (prosome, macropain) 26S subunit, non-ATPase, 1	0.301311	0.000707524
17291874	-	chr13	1804.77	1804.78	1768.05	ENSMUSG00000039114	68404	Nrn1	neuritin 1	-0.301235	0.000709854
17357126	+	chr19	2410.04	2410.04	2401.31	ENSMUSG00000108414	83673	Snhg1	small nucleolar RNA host gene 1	-0.301211	0.000710574
17317266	-	chr15	2071.55	2071.59	2013.37	ENSMUSG00000022358	67731	Fbxo32	F-box protein 32	-0.301127	0.000713154
17324322	+	chr16	2140.31	2140.32	2117.42	ENSMUSG00000022868	11625	Ahsg	alpha-2-HS-glycoprotein	-0.301126	0.000713167
17462788	+	chr6	969.198	969.214	845.968	ENSMUSG00000023349	56620	Clec4n	C-type lectin domain family 4, member n	0.301105	0.00071381
17516450	+	chr9	1314.29	1314.35	1270.55	ENSMUSG00000032012	58235	Nectin1	nectin cell adhesion molecule 1	0.301067	0.000714995
17473127	+	chr7	998.993	999.003	995.704	ENSMUSG00000068566	50918	Myadm	myeloid-associated differentiation marker	-0.300997	0.000717157
17293675	-	chr13	1832.24	1832.32	1768.05	ENSMUSG00000033102	218294	Cdc14b	CDC14 cell division cycle 14B	-0.300782	0.000723797
17403625	+	chr3	529.796	529.822	377.585	ENSMUSG00000028034	51886	Fubp1	far upstream element (FUSE) binding protein 1	-0.300584	0.00072995
17518238	+	chr9	1333.41	1333.42	1270.55	ENSMUSG00000032246	75600	Calml4	calmodulin-like 4	-0.300323	0.000738175
17501050	+	chr8	1187.89	1187.99	1141.15	ENSMUSG00000031627	16363	Irf2	interferon regulatory factor 2	-0.300292	0.000739163
17256537	+	chr11	1626.92	1626.93	1525.84	ENSMUSG00000017801	21428	Mlx	MAX-like protein X	0.300196	0.000742189
17359316	+	chr19	2441.31	2441.33	2401.31	ENSMUSG00000042248	13096	Cyp2c37	cytochrome P450, family 2. subfamily c, polypeptide 37	-0.299829	0.000753958
17238064	+	chr10	1522.79	1522.8	1395.14	ENSMUSG00000002147	20852	Stat6	signal transducer and activator of transcription 6	-0.299771	0.000755799
17523309	+	chr9	1392.19	1392.22	1270.55	ENSMUSG00000032528	22354	Vipr1	vasoactive intestinal peptide receptor 1	-0.299633	0.000760291
17246284	-	chr10	1523.81	1523.82	1395.14	ENSMUSG00000049858	211389	Suox	sulfite oxidase	0.299615	0.000760867
17246019	-	chr10	1522.8	1522.81	1395.14	ENSMUSG00000025402	17937	Nab2	Ngfi-A binding protein 2	-0.299542	0.000763246
17264906	-	chr11	1595.57	1595.6	1525.84	ENSMUSG00000005198	20020	Polr2a	polymerase (RNA) II (DNA directed) polypeptide A	0.29943	0.000766904
17414738	+	chr4	600.981	600.984	537.625	ENSMUSG00000028359	18407	Orm3	orosomucoid 3	-0.299349	0.00076957
17218168	+	chr1	151.429	151.458	0	ENSMUSG00000053286	98685	Trmt1l	tRNA methyltransferase 1 like	0.299175	0.0007753
17369721	+	chr2	227.709	227.727	195.472	ENSMUSG00000039254	99011	Pomt1	protein-O-mannosyltransferase 1	0.298988	0.000781508
17279230	+	chr12	1759.73	1759.75	1647.92	ENSMUSG00000021286	68520	Zfyve21	zinc finger, FYVE domain containing 21	-0.298855	0.000785929
17479099	+	chr7	1063.66	1063.94	995.704	ENSMUSG00000005533	16001	Igf1r	insulin-like growth factor I receptor	-0.29876	0.000789115
17427860	-	chr4	644.37	644.43	537.625	ENSMUSG00000034853	329910	Acot11	acyl-CoA thioesterase 11	0.298713	0.000790701
17353541	-	chr18	2345.51	2345.54	2310.61	ENSMUSG00000024360	225363	Etf1	eukaryotic translation termination factor 1	-0.298711	0.000790784
17339729	+	chr17	2290.63	2291.02	2215.62	ENSMUSG00000001870	268977	Ltbp1	latent transforming growth factor beta binding protein 1	-0.298708	0.00079089
17432387	-	chr4	679.656	679.709	537.625	ENSMUSG00000040616	214359	Tmem51	transmembrane protein 51	-0.298554	0.000796083
17485855	-	chr7	1000.34	1000.36	995.704	ENSMUSG00000052296	243819	Ppp6r1	protein phosphatase 6, regulatory subunit 1	-0.298547	0.000796331
17457345	+	chr6	883.839	883.933	845.968	ENSMUSG00000029833	21848	Trim24	tripartite motif-containing 24	-0.298538	0.000796637
17444640	+	chr5	839.3	839.315	694.133	ENSMUSG00000029625	54188	Cpsf4	cleavage and polyadenylation specific factor 4	-0.298383	0.000801896
17298731	+	chr14	1922.39	1922.41	1888.47	ENSMUSG00000021943	14560	Gdf10	growth differentiation factor 10	-0.29835	0.000803008
17273260	-	chr11	1646.49	1646.5	1525.84	ENSMUSG00000042988	77583	Notum	notum palmitoleoyl-protein carboxylesterase	-0.298312	0.000804329
17531176	-	chr9	1378.85	1378.85	1270.55	ENSMUSG00000039461	102791	Tcta	T cell leukemia translocation altered gene	0.297933	0.000817393
17340323	+	chr17	2304.06	2304.11	2215.62	ENSMUSG00000034998	14236	Foxn2	forkhead box N2	0.297608	0.00082873
17301031	+	chr14	1949.1	1949.23	1888.47	ENSMUSG00000021990	219140	Spata13	spermatogenesis associated 13	-0.297528	0.000831546
17452741	-	chr5	818.255	818.323	694.133	ENSMUSG00000029406	19679	Pitpnm2	phosphatidylinositol transfer protein, membrane-associated 2	-0.296758	0.000859105
17443752	+	chr5	832.294	832.297	694.133	ENSMUSG00000019494	26893	Cops6	COP9 signalosome subunit 6	0.296724	0.000860347
17272415	-	chr11	1642.38	1642.42	1525.84	ENSMUSG00000020802	217342	Ube2o	ubiquitin-conjugating enzyme E2O	0.296488	0.000868964
17365314	-	chr19	2447.35	2447.36	2401.31	ENSMUSG00000025223	16825	Ldb1	LIM domain binding 1	-0.296317	0.00087528
17452311	-	chr5	815.992	816.181	694.133	ENSMUSG00000042589	13048	Cux2	cut-like homeobox 2	-0.296302	0.000875837
17256743	+	chr11	1627.3	1627.31	1525.84	ENSMUSG00000001313	11858	Rnd2	Rho family GTPase 2	0.296181	0.000880297
17401999	+	chr3	493.565	493.565	377.585	ENSMUSG00000089261	100316705	Mir669n	microRNA 669n	0.295956	0.000888693
17303625	-	chr14	1906.68	1906.71	1888.47	ENSMUSG00000021775	353187	Nr1d2	nuclear receptor subfamily 1, group D, member 2	-0.29554	0.00090442
17452264	-	chr5	815.754	815.793	694.133	ENSMUSG00000029456	71985	Acad10	acyl-Coenzyme A dehydrogenase family, member 10	-0.295403	0.000909668
17292316	-	chr13	1816.54	1816.56	1768.05	ENSMUSG00000050954	67911	Zfp169	zinc finger protein 169	-0.295338	0.000912127
17240379	-	chr10	1435.97	1436.03	1395.14	ENSMUSG00000038446	71713	Cdc40	cell division cycle 40	-0.295071	0.00092245
17493681	-	chr7	1095.18	1095.18	995.704	ENSMUSG00000064966	449631	Snord15b	small nucleolar RNA, C/D box 14B	-0.29507	0.000922466
17278268	+	chr12	1752.13	1752.16	1647.92	ENSMUSG00000066363	238393	Serpina3f	serine (or cysteine) peptidase inhibitor, clade A, member 3F	-0.29464	0.000939303
17285889	+	chr13	1791.86	1791.87	1768.05	ENSMUSG00000036110	218103	Slc17a2	solute carrier family 17 (sodium phosphate), member 2	-0.294606	0.000940619
17373696	+	chr2	298.131	298.256	195.472	ENSMUSG00000005089	20511	Slc1a2	solute carrier family 1 (glial high affinity glutamate transporter), member 2	-0.294357	0.000950523
17545291	-	chrX	2613.14	2613.2	2462.75	ENSMUSG00000041353	382245	Tmem29	transmembrane protein 29	0.294131	0.000959569
17343387	-	chr17	2247.95	2247.97	2215.62	ENSMUSG00000002625	54194	Akap8l	A kinase (PRKA) anchor protein 8-like	-0.294009	0.000964467
17211131	+	chr1	10.9935	11.3024	0	ENSMUSG00000048960	109294	Prex2	phosphatidylinositol-3,4,5-trisphosphate-dependent Rac exchange factor 2	-0.293995	0.000965021
17235408	+	chr10	1475.9	1475.94	1395.14	ENSMUSG00000061589	208266	Dot1l	DOT1-like, histone H3 methyltransferase (S. cerevisiae)	0.293986	0.000965418
17246163	-	chr10	1523.65	1523.67	1395.14	ENSMUSG00000025366	23943	Esyt1	extended synaptotagmin-like protein 1	0.29393	0.000967656
17246878	+	chr11	1530.74	1530.77	1525.84	ENSMUSG00000034274	107829	Thoc5	THO complex 5	0.293896	0.000969031
17337770	+	chr17	2259.01	2259.08	2215.62	ENSMUSG00000056492	224792	Adgrf5	adhesion G protein-coupled receptor F5	-0.293877	0.000969804
17297551	+	chr14	1909.4	1909.5	1888.47	ENSMUSG00000021823	22330	Vcl	vinculin	0.293744	0.000975215
17354386	-	chr18	2364.29	2364.36	2310.61	ENSMUSG00000048799	225523	Cep120	centrosomal protein 120	-0.293743	0.000975273
17271033	-	chr11	1632.83	1632.84	1525.84	ENSMUSG00000018362	16647	Kpna2	karyopherin (importin) alpha 2	0.29338	0.000990199
17445715	-	chr5	711.915	712.022	694.133	ENSMUSG00000002944	12491	Cd36	CD36 molecule	0.29328	0.000994336
17395985	+	chr3	382.804	383	377.585	ENSMUSG00000025255	80892	Zfhx4	zinc finger homeodomain 4	0.29327	0.000994735
17402588	+	chr3	507.464	507.481	377.585	ENSMUSG00000027999	66350	Pla2g12a	phospholipase A2, group XIIA	-0.293181	0.000998431
17304523	-	chr14	1919.61	1919.64	1888.47	ENSMUSG00000042286	192187	Stab1	stabilin 1	-0.293129	0.00100064
17238199	+	chr10	1523.04	1523.05	1395.14	ENSMUSG00000040127	70061	Sdr9c7	4short chain dehydrogenase/reductase family 9C, member 7	0.293117	0.00100113
17298183	+	chr14	1919.02	1919.04	1888.47	ENSMUSG00000021957	21881	Tkt	transketolase	0.292862	0.00101184
17353462	-	chr18	2345.21	2345.24	2310.61	ENSMUSG00000003778	78656	Brd8	bromodomain containing 8	-0.292851	0.0010123
17431454	-	chr4	673.071	673.12	537.625	ENSMUSG00000028803	74552	Nipal3	NIPA-like domain containing 3	0.292579	0.00102385
17366511	+	chr2	200.391	200.41	195.472	ENSMUSG00000026664	16922	Phyh	phytanoyl-CoA hydroxylase	-0.29235	0.00103366
17350332	+	chr18	2355.88	2356.3	2310.61	ENSMUSG00000054477	140492	Kcnn2	potassium intermediate/small conductance calcium-activated channel, subfamily N, member 2	-0.292289	0.00103629
17542751	-	chrX	2537.86	2537.88	2462.75	ENSMUSG00000031402	17524	Mpp1	membrane protein, palmitoylated	-0.292196	0.00104031
17447979	-	chr5	744.093	744.192	694.133	ENSMUSG00000029090	70693	Adgra3	adhesion G protein-coupled receptor A3	0.29215	0.00104228
17503181	+	chr8	1225.83	1225.85	1141.15	ENSMUSG00000001909	212528	Trmt1	tRNA methyltransferase 1	-0.292143	0.0010426
17325014	+	chr16	2150.67	2150.71	2117.42	ENSMUSG00000022808	69150	Snx4	sorting nexin 4	0.29206	0.00104618
17235511	+	chr10	1476.07	1476.07	1395.14	ENSMUSG00000015312	17873	Gadd45b	growth arrest and DNA-damage-inducible 45 beta	-0.292049	0.00104668
17466075	-	chr6	885.111	885.174	845.968	ENSMUSG00000042599	338523	Kdm7a	lysine (K)-specific demethylase 7A	-0.291647	0.00106432
17522916	+	chr9	1389.15	1389.45	1270.55	ENSMUSG00000039115	104099	Itga9	integrin alpha 9	-0.291287	0.00108032
17419754	+	chr4	672.021	672.051	537.625	ENSMUSG00000037366	100163	Pafah2	platelet-activating factor acetylhydrolase 2	0.291287	0.00108032
17484881	+	chr7	1137.1	1137.11	995.704	ENSMUSG00000025503	21351	Taldo1	transaldolase 1	0.291167	0.00108573
17239113	-	chr10	1403.87	1404.03	1395.14	ENSMUSG00000015305	70097	Sash1	SAM and SH3 domain containing 1	-0.291098	0.00108881
17300429	+	chr14	1943.95	1943.96	1888.47	ENSMUSG00000022210	28200	Dhrs4	dehydrogenase/reductase (SDR family) member 4	0.291091	0.00108913
17456692	+	chr6	875.494	875.509	845.968	ENSMUSG00000029771	27056	Irf5	interferon regulatory factor 5	-0.291	0.00109325
17309293	-	chr14	1992.95	1992.99	1888.47	ENSMUSG00000022120	72486	Rnf219	ring finger protein 219	0.290745	0.00110484
17354784	-	chr18	2372.26	2372.28	2310.61	NA	328968	Carmn	cardiac mesoderm enhancer-associated non-coding RNA	-0.290644	0.0011095
17435771	+	chr5	724.366	724.402	694.133	ENSMUSG00000075703	28042	Selenoi	selenoprotein I	0.290593	0.00111182
17430288	-	chr4	666.555	666.587	537.625	ENSMUSG00000028789	242669	Azin2	antizyme inhibitor 2	-0.290475	0.00111727
17388293	-	chr2	287.405	287.448	195.472	ENSMUSG00000040479	104418	Dgkz	diacylglycerol kinase zeta	-0.29032	0.00112443
17403013	+	chr3	515.453	515.501	377.585	ENSMUSG00000074212	70604	Dnajb14	DnaJ heat shock protein family (Hsp40) member B14	0.290033	0.00113784
17214983	+	chr1	85.7935	85.8509	0	ENSMUSG00000036707	12283	Cab39	calcium binding protein 39	-0.290007	0.00113906
17493185	-	chr7	1084.85	1085.11	995.704	ENSMUSG00000039428	72759	Tmem135	transmembrane protein 135	0.289897	0.00114425
17480880	+	chr7	1097.13	1097.22	995.704	ENSMUSG00000030653	207728	Pde2a	phosphodiesterase 2A, cGMP-stimulated	-0.28989	0.0011446
17254395	+	chr11	1609.97	1610.24	1525.84	ENSMUSG00000020532	107476	Acaca	acetyl-Coenzyme A carboxylase alpha	0.289712	0.00115301
17463550	+	chr6	975.501	975.51	845.968	ENSMUSG00000030161	57436	Gabarapl1	gamma-aminobutyric acid (GABA) A receptor-associated protein-like 1	-0.289622	0.00115729
17290949	-	chr13	1789.49	1789.5	1768.05	ENSMUSG00000022228	432731	Zscan26	zinc finger and SCAN domain containing 26	-0.28929	0.00117323
17535535	+	chrX	2536.09	2536.1	2462.75	ENSMUSG00000031365	27081	Zfp275	zinc finger protein 275	-0.289267	0.00117437
17365960	-	chr19	2459.55	2459.77	2401.31	ENSMUSG00000025089	14585	Gfra1	glial cell line derived neurotrophic factor family receptor alpha 1	-0.289217	0.00117678
17340967	-	chr17	2228.57	2228.58	2215.62	ENSMUSG00000023832	110460	Acat2	acetyl-Coenzyme A acetyltransferase 2	0.289173	0.00117892
17391150	-	chr2	322.264	322.348	195.472	ENSMUSG00000027365	58800	Trpm7	transient receptor potential cation channel, subfamily M, member 7	-0.289042	0.00118528
17475458	+	chr7	1022.51	1022.53	995.704	ENSMUSG00000049685	13108	Cyp2g1	cytochrome P450, family 2, subfamily g, polypeptide 1	-0.289018	0.00118646
17493556	-	chr7	1093.92	1094.03	995.704	ENSMUSG00000030760	66190	Acer3	alkaline ceramidase 3	0.288956	0.00118951
17478769	+	chr7	1054.93	1055.01	995.704	ENSMUSG00000025326	22215	Ube3a	ubiquitin protein ligase E3A	-0.288941	0.00119024
17505060	+	chr8	1247.3	1247.31	1141.15	ENSMUSG00000031903	192654	Pla2g15	phospholipase A2, group XV	0.288584	0.00120782
17528850	-	chr9	1346.05	1346.11	1270.55	ENSMUSG00000058587	50875	Tmod3	tropomodulin 3	0.288411	0.00121643
17476709	+	chr7	1030.62	1030.75	995.704	ENSMUSG00000063931	18624	Pepd	peptidase D	0.288324	0.00122078
17459260	+	chr6	913.004	913.048	845.968	ENSMUSG00000087231	320172	E230016M11Rik	RIKEN cDNA E230016M11 gene	-0.288192	0.00122741
17525418	-	chr9	1306.11	1306.12	1270.55	ENSMUSG00000050555	76832	Hyls1	HYLS1, centriolar and ciliogenesis associated	-0.288135	0.00123029
17301247	+	chr14	1952.33	1952.39	1888.47	ENSMUSG00000021958	72400	Pinx1	PIN2/TERF1 interacting, telomerase inhibitor 1	0.288088	0.00123262
17220148	+	chr1	180.641	180.69	0	ENSMUSG00000058729	72568	Lin9	lin-9 homolog (C. elegans)	-0.288012	0.0012365
17545106	-	chrX	2606.55	2606.57	2462.75	ENSMUSG00000067276	12338	Capn6	calpain 6	-0.287919	0.0012412
17230595	-	chr1	182.276	182.283	0	ENSMUSG00000038633	13244	Degs1	delta(4)-desaturase, sphingolipid 1	-0.287702	0.00125226
17249425	+	chr11	1578.07	1578.08	1525.84	ENSMUSG00000036309	21402	Skp1a	S-phase kinase-associated protein 1A	0.287691	0.00125283
17263765	-	chr11	1587.18	1587.22	1525.84	ENSMUSG00000010122	67473	Slc47a1	solute carrier family 47, member 1	0.28762	0.00125648
17273652	+	chr12	1651.73	1651.83	1647.92	ENSMUSG00000020661	13435	Dnmt3a	DNA methyltransferase 3A	-0.287471	0.00126419
17232055	+	chr10	1417.02	1417.14	1395.14	ENSMUSG00000019970	20393	Sgk1	serum/glucocorticoid regulated kinase 1	-0.287406	0.00126756
17365658	-	chr19	2454.26	2454.35	2401.31	NA	105246591	Gm41861	predicted gene, 41861	0.28718	0.00127928
17363533	-	chr19	2424.62	2424.76	2401.31	ENSMUSG00000033207	71738	Mamdc2	MAM domain containing 2	-0.287071	0.00128503
17399266	+	chr3	466.721	466.732	377.585	ENSMUSG00000041237	18770	Pklr	pyruvate kinase liver and red blood cell	0.286822	0.00129813
17484952	+	chr7	1137.18	1137.2	995.704	ENSMUSG00000025511	64540	Tspan4	tetraspanin 4	-0.286578	0.00131114
17349572	+	chr18	2346.21	2346.23	2310.61	ENSMUSG00000037058	67869	Paip2	polyadenylate-binding protein-interacting protein 2	-0.286562	0.001312
17421153	+	chr4	679.709	679.713	537.625	ENSMUSG00000073728	100038693	Tmem51os1	Tmem51 opposite strand 1	-0.286418	0.0013197
17218209	+	chr1	151.755	151.822	0	ENSMUSG00000043019	66967	Edem3	ER degradation enhancer, mannosidase alpha-like 3	0.286397	0.00132083
17408648	-	chr3	481.307	481.323	377.585	ENSMUSG00000027848	99543	Olfml3	olfactomedin-like 3	-0.286172	0.00133298
17421006	+	chr4	678.865	678.882	537.625	ENSMUSG00000028919	213649	Arhgef19	Rho guanine nucleotide exchange factor (GEF) 19	0.285922	0.00134661
17517947	+	chr9	1330.09	1330.11	1270.55	ENSMUSG00000025232	15211	Hexa	hexosaminidase A	-0.285877	0.00134908
17423893	-	chr4	572.394	572.403	537.625	ENSMUSG00000028295	66291	Smim8	small integral membrane protein 8	-0.285374	0.00137696
17442227	+	chr5	817.361	817.382	694.133	ENSMUSG00000029440	67151	Psmd9	proteasome (prosome, macropain) 26S subunit, non-ATPase, 9	-0.285275	0.0013825
17229556	-	chr1	170.705	170.868	0	ENSMUSG00000026663	226641	Atf6	activating transcription factor 6	-0.28519	0.00138727
17439064	+	chr5	786.271	786.335	694.133	ENSMUSG00000029407	56041	Uso1	USO1 vesicle docking factor	0.285166	0.00138864
17308772	-	chr14	1965.49	1965.51	1888.47	ENSMUSG00000044350	210808	Lacc1	laccase (multicopper oxidoreductase) domain containing 1	0.285058	0.00139473
17274015	+	chr12	1656.95	1656.96	1647.92	ENSMUSG00000066637	75516	Ttc32	tetratricopeptide repeat domain 32	-0.285024	0.00139663
17409792	-	chr3	494.504	494.554	377.585	ENSMUSG00000033377	114301	Palmd	palmdelphin	-0.284982	0.00139903
17213608	+	chr1	63.446	63.5951	0	ENSMUSG00000025964	23792	Adam23	a disintegrin and metallopeptidase domain 23	-0.284949	0.0014009
17407098	-	chr3	466.988	466.997	377.585	ENSMUSG00000042642	319945	Flad1	flavin adenine dinucleotide synthetase 1	0.284738	0.00141292
17374470	+	chr2	312.722	312.743	195.472	ENSMUSG00000027349	68215	Fam98b	family with sequence similarity 98, member B	0.284731	0.00141334
17220018	+	chr1	179.546	179.626	0	ENSMUSG00000038949	226744	Cnst	consortin, connexin sorting protein	-0.28433	0.00143644
17548294	+	chr4	580.413	580.415	537.625	NA	100316865	Gm10931	predicted gene 10931	-0.28433	0.00143647
17322774	+	chr16	2126.05	2126.07	2117.42	ENSMUSG00000022711	54128	Pmm2	phosphomannomutase 2	0.284262	0.00144038
17389051	-	chr2	301.17	301.376	195.472	ENSMUSG00000027167	77766	Elp4	elongator acetyltransferase complex subunit 4	0.284235	0.00144195
17512666	-	chr8	1247.4	1247.48	1141.15	ENSMUSG00000031906	58994	Smpd3	sphingomyelin phosphodiesterase 3, neutral	0.284178	0.00144528
17219978	+	chr1	178.322	178.323	0	ENSMUSG00000026500	66359	Cox20	COX20 Cox2 chaperone	-0.28417	0.00144575
17373661	+	chr2	297.358	297.373	195.472	ENSMUSG00000027163	76501	Commd9	COMM domain containing 9	0.284144	0.00144729
17391938	-	chr2	327.526	327.583	195.472	ENSMUSG00000027340	54338	Slc23a2	solute carrier family 23 (nucleobase transporters), member 2	-0.283948	0.00145879
17365721	-	chr19	2455.24	2455.26	2401.31	ENSMUSG00000084957	100503572	Bbip1	BBSome interacting protein 1	-0.283903	0.00146145
17302376	+	chr14	1987.57	1987.72	1888.47	ENSMUSG00000022064	52023	Pibf1	progesterone immunomodulatory binding factor 1	-0.283871	0.00146335
17375961	+	chr2	323.598	323.634	195.472	ENSMUSG00000027381	12125	Bcl2l11	BCL2-like 11 (apoptosis facilitator)	-0.283861	0.00146395
17382104	-	chr2	216.32	216.441	195.472	ENSMUSG00000036591	71435	Arhgap21	Rho GTPase activating protein 21	-0.283824	0.00146609
17302754	+	chr14	2008.75	2008.9	1888.47	ENSMUSG00000022139	105559	Mbnl2	muscleblind like splicing factor 2	-0.283546	0.00148264
17506904	+	chr8	1267.06	1267.09	1141.15	ENSMUSG00000031853	234878	Map3k21	mitogen-activated protein kinase kinase kinase 21	-0.283408	0.00149095
17277697	+	chr12	1736.28	1736.38	1647.92	ENSMUSG00000021044	72113	Adck1	aarF domain containing kinase 1	0.28337	0.00149323
17244661	-	chr10	1500.33	1500.72	1395.14	ENSMUSG00000036019	278279	Tmtc2	transmembrane and tetratricopeptide repeat containing 2	-0.283311	0.00149678
17362256	-	chr19	2408.41	2408.42	2401.31	ENSMUSG00000047787	396184	Flrt1	fibronectin leucine rich transmembrane protein 1	0.283274	0.00149902
17538912	+	chrX	2614.98	2615.02	2462.75	ENSMUSG00000025332	20591	Kdm5c	lysine (K)-specific demethylase 5C	0.283186	0.00150433
17468532	-	chr6	932.66	932.701	845.968	ENSMUSG00000001157	23885	Gmcl1	germ cell-less, spermatogenesis associated 1	0.283153	0.00150631
17263673	-	chr11	1586.63	1586.65	1525.84	ENSMUSG00000020534	20425	Shmt1	serine hydroxymethyltransferase 1 (soluble)	0.282942	0.00151919
17429206	-	chr4	656.096	656.115	537.625	ENSMUSG00000033191	21846	Tie1	tyrosine kinase with immunoglobulin-like and EGF-like domains 1	-0.282811	0.00152718
17406221	-	chr3	459.678	459.731	377.585	ENSMUSG00000033910	60596	Gucy1a3	guanylate cyclase 1, soluble, alpha 3	-0.282774	0.0015295
17540962	-	chrX	2499.57	2499.62	2462.75	ENSMUSG00000006423	77644	C330007P06Rik	RIKEN cDNA C330007P06 gene	-0.282596	0.00154045
17463883	+	chr6	983.703	983.718	845.968	ENSMUSG00000030224	20901	Strap	serine/threonine kinase receptor associated protein	-0.282559	0.00154277
17433412	-	chr4	689.645	689.652	537.625	ENSMUSG00000028952	100090	Zbtb48	zinc finger and BTB domain containing 48	-0.282546	0.00154352
17478195	+	chr7	1042.46	1042.46	995.704	ENSMUSG00000057465	20209	Saa2	serum amyloid A 2	0.282228	0.00156337
17344444	-	chr17	2251.46	2251.46	2215.62	ENSMUSG00000001525	22154	Tubb5	tubulin, beta 5 class I	-0.281998	0.00157786
17235278	+	chr10	1475.4	1475.43	1395.14	ENSMUSG00000069565	70248	Dazap1	DAZ associated protein 1	-0.281975	0.00157932
17358500	+	chr19	2430.38	2430.38	2401.31	NA	100503337	Gm9895	predicted gene 9895	-0.281948	0.00158106
17351594	+	chr18	2379.96	2380.3	2310.61	ENSMUSG00000053477	21413	Tcf4	transcription factor 4	0.281622	0.00160184
17392022	-	chr2	328.166	328.17	195.472	NA	102633833	Gm38455	predicted gene, 38455	-0.281612	0.00160247
17383529	-	chr2	225.504	225.521	195.472	ENSMUSG00000039715	71820	Wdr34	WD repeat domain 34	-0.281533	0.00160753
17349016	+	chr18	2335.27	2335.31	2310.61	ENSMUSG00000039616	68591	Mocos	molybdenum cofactor sulfurase	0.281532	0.00160761
17343449	-	chr17	2248.04	2248.05	2215.62	ENSMUSG00000079563	57757	Pglyrp2	peptidoglycan recognition protein 2	-0.281132	0.00163357
17328288	-	chr16	2131.25	2131.32	2117.42	ENSMUSG00000022680	94184	Pdxdc1	pyridoxal-dependent decarboxylase domain containing 1	-0.281104	0.00163538
17309065	-	chr14	1987.51	1987.52	1888.47	ENSMUSG00000033186	76789	Mzt1	mitotic spindle organizing protein 1	-0.281058	0.00163838
17275706	+	chr12	1706.99	1706.99	1647.92	ENSMUSG00000020994	18949	Pnn	pinin	-0.28102	0.00164087
17261982	-	chr11	1569.61	1569.74	1525.84	ENSMUSG00000050541	11548	Adra1b	adrenergic receptor, alpha 1b	0.280945	0.00164578
17311909	+	chr15	2079.16	2079.24	2013.37	ENSMUSG00000015002	76740	Efr3a	EFR3 homolog A	0.2809	0.00164874
17515906	+	chr9	1305.81	1305.82	1270.55	ENSMUSG00000032044	71989	Rpusd4	RNA pseudouridylate synthase domain containing 4	-0.280861	0.00165132
17534706	+	chrX	2515.66	2515.7	2462.75	ENSMUSG00000025626	70998	Phf6	PHD finger protein 6	0.280856	0.00165166
17224125	-	chr1	72.1599	72.2123	0	ENSMUSG00000039395	381269	Mreg	melanoregulin	0.280615	0.00166759
17230715	-	chr1	184.727	184.733	0	ENSMUSG00000039377	15284	Hlx	H2.0-like homeobox	-0.280586	0.00166954
17523177	+	chr9	1390.68	1390.68	1270.55	ENSMUSG00000032518	16785	Rpsa	ribosomal protein SA	-0.280554	0.00167166
17452405	-	chr5	816.587	816.635	694.133	ENSMUSG00000029467	11938	Atp2a2	ATPase, Ca++ transporting, cardiac muscle, slow twitch 2	0.280382	0.00168321
17212080	+	chr1	38.9912	38.9972	0	ENSMUSG00000026078	68833	Pdcl3	phosducin-like 3	0.280298	0.00168887
17452456	-	chr5	816.865	816.912	694.133	ENSMUSG00000029471	207565	Camkk2	calcium/calmodulin-dependent protein kinase kinase 2, beta	-0.280193	0.00169595
17458020	+	chr6	889.233	889.257	845.968	ENSMUSG00000033542	54324	Arhgef5	Rho guanine nucleotide exchange factor (GEF) 5	0.280176	0.00169707
17213515	+	chr1	61.639	62.6419	0	ENSMUSG00000052062	72823	Pard3b	par-3 family cell polarity regulator beta	-0.280071	0.00170416
17409594	-	chr3	491.192	491.215	377.585	ENSMUSG00000027981	67225	Rnpc3	RNA-binding region (RNP1, RRM) containing 3	-0.28	0.00170899
17522779	+	chr9	1385.28	1385.3	1270.55	ENSMUSG00000032434	67213	Cmtm6	CKLF-like MARVEL transmembrane domain containing 6	0.279693	0.00173003
17382841	-	chr2	221.611	221.612	195.472	NA	109299	Tmem250-ps	transmembrane protein 250, pseudogene	-0.279685	0.00173054
17449176	-	chr5	780.244	780.306	694.133	ENSMUSG00000035898	231380	Uba6	ubiquitin-like modifier activating enzyme 6	0.279682	0.00173074
17452989	-	chr5	819.547	819.567	694.133	ENSMUSG00000029480	208144	Dhx37	DEAH (Asp-Glu-Ala-His) box polypeptide 37	0.279637	0.00173386
17508609	-	chr8	1172.96	1173.15	1141.15	ENSMUSG00000062991	211323	Nrg1	neuregulin 1	0.279608	0.00173587
17236860	+	chr10	1494.25	1494.34	1395.14	ENSMUSG00000019952	382406	Poc1b	POC1 centriolar protein B	0.279598	0.00173657
17385272	-	chr2	247.871	247.897	195.472	ENSMUSG00000036093	75423	Arl5a	ADP-ribosylation factor-like 5A	-0.279412	0.00174945
17267329	-	chr11	1612.42	1612.52	1525.84	ENSMUSG00000018171	75909	Vmp1	vacuole membrane protein 1	0.279377	0.00175188
17369218	+	chr2	225.864	225.872	195.472	ENSMUSG00000026856	57170	Dolpp1	dolichyl pyrophosphate phosphatase 1	0.279183	0.00176544
17211223	+	chr1	13.6688	13.7017	0	ENSMUSG00000067813	381246	Xkr9	X-linked Kx blood group related 9	0.279067	0.00177358
17516707	+	chr9	1315.6	1315.62	1270.55	ENSMUSG00000070305	319742	Mpzl3	myelin protein zero-like 3	-0.278733	0.00179719
17452248	-	chr5	815.732	815.74	694.133	ENSMUSG00000042647	338350	Acad12	acyl-Coenzyme A dehydrogenase family, member 12	-0.278661	0.00180234
17388632	-	chr2	289.884	289.91	195.472	ENSMUSG00000027193	11800	Api5	apoptosis inhibitor 5	0.278629	0.00180465
17527993	-	chr9	1332.89	1332.89	1270.55	NA	102638888	LOC102638888	uncharacterized LOC102638888	0.278553	0.00181007
17533253	+	chrX	2473	2473.07	2462.75	ENSMUSG00000031173	18416	Otc	ornithine transcarbamylase	-0.278515	0.0018128
17409386	-	chr3	486.264	486.307	377.585	ENSMUSG00000027883	76123	Gpsm2	G-protein signalling modulator 2 (AGS3-like, C. elegans)	0.278409	0.0018204
17216478	+	chr1	107.59	107.608	0	ENSMUSG00000026315	20725	Serpinb8	serine (or cysteine) peptidase inhibitor, clade B, member 8	-0.27838	0.00182248
17431350	-	chr4	672.37	672.384	537.625	ENSMUSG00000037295	100017	Ldlrap1	low density lipoprotein receptor adaptor protein 1	0.278373	0.00182298
17374468	+	chr2	312.657	312.657	195.472	ENSMUSG00000076376	732489	Mir674	microRNA 674	-0.278324	0.00182655
17525955	-	chr9	1312.8	1312.81	1270.55	ENSMUSG00000032018	235293	Sc5d	sterol-C5-desaturase	0.278323	0.0018266
17252912	+	chr11	1601.31	1601.31	1525.84	ENSMUSG00000038217	380712	Tlcd2	TLC domain containing 2	0.27831	0.00182754
17257663	+	chr11	1633.32	1633.34	1525.84	ENSMUSG00000020720	66997	Psmd12	proteasome (prosome, macropain) 26S subunit, non-ATPase, 12	0.27828	0.00182971
17541010	-	chrX	2499.84	2499.86	2462.75	ENSMUSG00000036572	68134	Upf3b	UPF3 regulator of nonsense transcripts homolog B (yeast)	-0.278242	0.00183244
17513446	-	chr8	1260.71	1260.71	1141.15	ENSMUSG00000034189	72552	Hsdl1	hydroxysteroid dehydrogenase like 1	-0.277945	0.00185411
17517576	+	chr9	1326.97	1327.04	1270.55	ENSMUSG00000032329	66867	Hmg20a	high mobility group 20A	-0.277881	0.00185882
17347267	-	chr17	2293.99	2294.04	2215.62	ENSMUSG00000056121	225020	Fez2	fasciculation and elongation protein zeta 2 (zygin II)	0.277794	0.0018652
17381657	-	chr2	207.057	207.076	195.472	ENSMUSG00000037197	76938	Rbm17	RNA binding motif protein 17	-0.277794	0.00186524
17395408	-	chr2	373.539	373.541	195.472	ENSMUSG00000078861	353208	Zfp931	zinc finger protein 931	-0.277708	0.00187154
17447646	-	chr5	732.483	732.636	694.133	ENSMUSG00000005107	117591	Slc2a9	solute carrier family 2 (facilitated glucose transporter), member 9	-0.277654	0.00187555
17342376	-	chr17	2241.41	2241.42	2215.62	ENSMUSG00000057411	214917	Fam173a	family with sequence similarity 173, member A	0.277498	0.00188715
17467624	-	chr6	917.557	917.601	845.968	ENSMUSG00000053470	104263	Kdm3a	lysine (K)-specific demethylase 3A	-0.277414	0.00189337
17352712	-	chr18	2322.59	2322.73	2310.61	ENSMUSG00000049411	338363	Tmem241	transmembrane protein 241	-0.277153	0.00191297
17245034	-	chr10	1510.43	1510.46	1395.14	ENSMUSG00000020132	216344	Rab21	RAB21, member RAS oncogene family	0.277104	0.00191662
17290301	-	chr13	1772.64	1772.66	1768.05	ENSMUSG00000045410	56043	Akr1e1	aldo-keto reductase family 1, member E1	0.277046	0.00192102
17406552	-	chr3	465.335	465.409	377.585	ENSMUSG00000028073	73182	Pear1	platelet endothelial aggregation receptor 1	-0.277001	0.00192442
17336494	+	chr17	2249.89	2249.89	2215.62	ENSMUSG00000073421	14961	H2-Ab1	histocompatibility 2, class II antigen A, beta 1	0.276724	0.00194552
17359436	+	chr19	2442.8	2442.88	2401.31	ENSMUSG00000025019	212391	Lcor	ligand dependent nuclear receptor corepressor	-0.276684	0.00194863
17284894	+	chr13	1771.68	1771.7	1768.05	ENSMUSG00000033781	142688	Asb13	ankyrin repeat and SOCS box-containing 13	0.276435	0.00196775
17339142	+	chr17	2281.41	2281.47	2215.62	ENSMUSG00000061950	70351	Ppp4r1	protein phosphatase 4, regulatory subunit 1	0.276316	0.00197699
17351760	+	chr18	2385.05	2385.38	2310.61	ENSMUSG00000025885	17919	Myo5b	myosin VB	0.276164	0.00198884
17363470	-	chr19	2422.71	2422.79	2401.31	ENSMUSG00000058624	14544	Gda	guanine deaminase	0.276129	0.00199159
17219231	+	chr1	171.214	171.219	0	ENSMUSG00000005677	12355	Nr1i3	nuclear receptor subfamily 1, group I, member 3	-0.276119	0.00199231
17352680	-	chr18	2321.26	2321.32	2310.61	ENSMUSG00000002475	106861	Abhd3	abhydrolase domain containing 3	0.275995	0.00200208
17247533	+	chr11	1546.04	1546.06	1525.84	ENSMUSG00000020149	19324	Rab1a	RAB1A, member RAS oncogene family	0.274906	0.00208925
17334956	+	chr17	2242.34	2242.4	2215.62	ENSMUSG00000048249	77128	Crebrf	CREB3 regulatory factor	-0.274886	0.00209092
17319366	-	chr15	2093.29	2093.34	2013.37	ENSMUSG00000053411	52609	Cbx7	chromobox 7	-0.274614	0.00211321
17410343	-	chr3	507.568	507.647	377.585	ENSMUSG00000001052	99683	Sec24b	Sec24 related gene family, member B (S. cerevisiae)	-0.2746	0.00211435
17263463	-	chr11	1585.63	1585.65	1525.84	ENSMUSG00000032633	216805	Flcn	folliculin	-0.274515	0.00212138
17430503	-	chr4	667.269	667.298	537.625	ENSMUSG00000003731	16650	Kpna6	karyopherin (importin) alpha 6	0.274456	0.0021263
17381171	+	chr2	377.31	377.328	195.472	ENSMUSG00000027589	245867	Pcmtd2	protein-L-isoaspartate (D-aspartate) O-methyltransferase domain containing 2	-0.274406	0.0021304
17254300	+	chr11	1609.58	1609.59	1525.84	ENSMUSG00000051748	66107	Wfdc21	WAP four-disulfide core domain 21	-0.274367	0.00213365
17225460	-	chr1	90.9582	90.9696	0	ENSMUSG00000026304	19329	Rab17	RAB17, member RAS oncogene family	0.274151	0.00215172
17355213	-	chr18	2378.23	2378.25	2310.61	ENSMUSG00000073542	225659	Cep76	centrosomal protein 76	0.27415	0.00215178
17434742	+	chr5	706.516	706.719	694.133	ENSMUSG00000040254	108151	Sema3d	sema domain, immunoglobulin domain (Ig), short basic domain, secreted, (semaphorin) 3D	-0.27415	0.00215182
17267237	-	chr11	1612.05	1612.09	1525.84	ENSMUSG00000018068	70422	Ints2	integrator complex subunit 2	0.274075	0.00215807
17440998	+	chr5	808.908	808.939	694.133	ENSMUSG00000041870	68420	Ankrd13a	ankyrin repeat domain 13a	0.274005	0.00216399
17341608	-	chr17	2239.38	2239.4	2215.62	ENSMUSG00000040097	224613	Flywch1	FLYWCH-type zinc finger 1	0.274001	0.00216433
17521422	+	chr9	1378.12	1378.12	1270.55	ENSMUSG00000010047	15587	Hyal2	hyaluronoglucosaminidase 2	-0.274001	0.00216434
17329079	-	chr16	2137.7	2137.72	2117.42	ENSMUSG00000033918	381038	Parl	presenilin associated, rhomboid-like	0.273956	0.00216809
17385684	-	chr2	256.223	256.435	195.472	ENSMUSG00000026970	56878	Rbms1	RNA binding motif, single stranded interacting protein 1	-0.273951	0.00216854
17249702	+	chr11	1580.28	1580.35	1525.84	ENSMUSG00000035992	216742	Fnip1	folliculin interacting protein 1	-0.2739	0.00217286
17447379	-	chr5	729.83	729.862	694.133	ENSMUSG00000036553	231147	Sh3tc1	SH3 domain and tetratricopeptide repeats 1	-0.273848	0.00217728
17226049	-	chr1	106.721	106.76	0	ENSMUSG00000009905	70750	Kdsr	3-ketodihydrosphingosine reductase	-0.273827	0.00217906
17436407	+	chr5	727.237	727.296	694.133	ENSMUSG00000011034	20537	Slc5a1	solute carrier family 5 (sodium/glucose cotransporter), member 1	0.273783	0.00218281
17442719	+	chr5	819.609	819.65	694.133	ENSMUSG00000029482	78894	Aacs	acetoacetyl-CoA synthetase	0.273706	0.00218932
17397645	+	chr3	432.341	432.386	377.585	ENSMUSG00000027796	55994	Smad9	SMAD family member 9	-0.273379	0.00221731
17466204	-	chr6	886.371	886.404	845.968	ENSMUSG00000037172	243780	E330009J07Rik	RIKEN cDNA E330009J07 gene	-0.273312	0.00222312
17538206	+	chrX	2603.7	2603.91	2462.75	ENSMUSG00000079418	666468	Atg4a	autophagy related 4A, cysteine peptidase	0.273199	0.00223289
17288107	+	chr13	1831.35	1831.35	1768.05	ENSMUSG00000065475	387221	Mir27b	microRNA 27b	-0.27319	0.00223369
17513166	-	chr8	1252.91	1253	1141.15	ENSMUSG00000031954	23837	Cfdp1	craniofacial development protein 1	0.273024	0.00224807
17249898	+	chr11	1583.48	1583.62	1525.84	ENSMUSG00000020520	171212	Galnt10	polypeptide N-acetylgalactosaminyltransferase 10	0.27301	0.00224931
17348276	+	chr18	2319.82	2319.83	2310.61	ENSMUSG00000036904	14370	Fzd8	frizzled class receptor 8	-0.272821	0.0022659
17472536	-	chr6	988.556	988.67	845.968	ENSMUSG00000030249	20928	Abcc9	ATP-binding cassette, sub-family C (CFTR/MRP), member 9	-0.272818	0.00226614
17294114	-	chr13	1837.55	1837.58	1768.05	ENSMUSG00000034575	210106	Papd7	PAP associated domain containing 7	-0.272774	0.00226999
17355524	-	chr18	2388.12	2388.33	2310.61	ENSMUSG00000047466	212163	8030462N17Rik	RIKEN cDNA 8030462N17 gene	-0.272758	0.00227141
17319106	-	chr15	2092.39	2092.4	2013.37	NA	654469	Gm17753	predicted gene, 17753	-0.272754	0.00227175
17242535	-	chr10	1473.73	1473.73	1395.14	ENSMUSG00000032714	71709	Syde1	synapse defective 1, Rho GTPase, homolog 1 (C. elegans)	-0.272487	0.00229538
17515687	+	chr9	1300.97	1301.01	1270.55	ENSMUSG00000031993	102607	Snx19	sorting nexin 19	0.272467	0.0022972
17540059	-	chrX	2470.94	2470.95	2462.75	ENSMUSG00000031169	53627	Porcn	porcupine O-acyltransferase	-0.272362	0.00230652
17350040	+	chr18	2349.6	2349.99	2310.61	ENSMUSG00000036452	71302	Arhgap26	Rho GTPase activating protein 26	0.272259	0.00231576
17366067	-	chr19	2461.51	2461.54	2401.31	ENSMUSG00000057858	76539	Fam204a	family with sequence similarity 204, member A	0.272188	0.00232212
17499014	+	chr8	1152.64	1152.66	1141.15	ENSMUSG00000031505	69225	Naxd	NAD(P)HX dehydratase	0.272125	0.00232779
17524451	-	chr9	1291.32	1291.36	1270.55	ENSMUSG00000004098	53867	Col5a3	collagen, type V, alpha 3	0.272078	0.00233203
17489464	-	chr7	1026.82	1026.83	995.704	ENSMUSG00000019194	20266	Scn1b	sodium channel, voltage-gated, type I, beta	-0.271861	0.00235169
17519509	+	chr9	1345.99	1346.01	1270.55	ENSMUSG00000042487	235497	Leo1	Leo1, Paf1/RNA polymerase II complex component	0.271692	0.00236705
17442060	+	chr5	816.417	816.457	694.133	ENSMUSG00000038582	320717	Pptc7	PTC7 protein phosphatase homolog	-0.271687	0.00236747
17460915	+	chr6	937.409	937.409	845.968	ENSMUSG00000100680	69798	1810044D09Rik	RIKEN cDNA 1810044D09 gene	-0.271467	0.00238767
17355903	+	chr19	2404.6	2404.61	2401.31	ENSMUSG00000024829	353242	Mrpl21	mitochondrial ribosomal protein L21	0.271419	0.00239212
17505938	+	chr8	1258.24	1258.28	1141.15	ENSMUSG00000031845	63857	Bco1	beta-carotene oxygenase 1	-0.271297	0.00240343
17404047	-	chr3	387.013	387.195	377.585	ENSMUSG00000040209	170753	Zfp704	zinc finger protein 704	-0.271178	0.00241447
17211280	+	chr1	16.6652	16.6782	0	ENSMUSG00000025940	70397	Tmem70	transmembrane protein 70	-0.271088	0.00242288
17359742	+	chr19	2446.24	2446.3	2401.31	ENSMUSG00000036097	226151	Slf2	SMC5-SMC6 complex localization factor 2	-0.271023	0.00242891
17338571	+	chr17	2269.19	2269.3	2215.62	ENSMUSG00000000708	18519	Kat2b	K(lysine) acetyltransferase 2B	-0.271021	0.00242909
17407669	-	chr3	472.618	472.628	377.585	ENSMUSG00000005625	19185	Psmd4	proteasome (prosome, macropain) 26S subunit, non-ATPase, 4	0.270891	0.00244129
17273899	+	chr12	1656.13	1656.2	1647.92	ENSMUSG00000037669	68832	Ldah	lipid droplet associated hydrolase	0.270886	0.00244173
17241038	-	chr10	1455.13	1455.15	1395.14	ENSMUSG00000020107	52717	Anapc16	anaphase promoting complex subunit 16	0.27075	0.00245457
17388435	-	chr2	288.675	288.806	195.472	ENSMUSG00000027217	241556	Tspan18	tetraspanin 18	-0.270749	0.00245466
17542781	-	chrX	2537.92	2538.13	2462.75	ENSMUSG00000031196	14069	F8	coagulation factor VIII	-0.270639	0.00246512
17225564	-	chr1	92.439	92.4738	0	ENSMUSG00000026260	67273	Ndufa10	NADH dehydrogenase (ubiquinone) 1 alpha subcomplex 10	0.270128	0.00251394
17246084	-	chr10	1523.35	1523.35	1395.14	ENSMUSG00000051346	66701	Spryd4	SPRY domain containing 4	-0.270102	0.0025165
17271911	-	chr11	1641.33	1641.33	1525.84	ENSMUSG00000020736	50773	Nt5c	5',3'-nucleotidase, cytosolic	0.270045	0.00252194
17519022	+	chr9	1340.75	1340.95	1270.55	ENSMUSG00000032220	71602	Myo1e	myosin IE	-0.269469	0.00257825
17469341	-	chr6	943.151	943.171	845.968	ENSMUSG00000030061	22200	Uba3	ubiquitin-like modifier activating enzyme 3	0.269379	0.00258716
17448021	-	chr5	746.283	746.324	694.133	ENSMUSG00000029169	13204	Dhx15	DEAH (Asp-Glu-Ala-His) box polypeptide 15	-0.269366	0.00258846
17364426	-	chr19	2441.13	2441.13	2401.31	ENSMUSG00000025004	13099	Cyp2c40	cytochrome P450, family 2, subfamily c, polypeptide 40	-0.268931	0.00263192
17216563	+	chr1	118.322	118.334	0	ENSMUSG00000026377	67949	Nifk	nucleolar protein interacting with the FHA domain of MKI67	0.268907	0.00263429
17393173	-	chr2	350.058	350.076	195.472	ENSMUSG00000000876	59038	Pxmp4	peroxisomal membrane protein 4	0.268842	0.00264089
17472893	-	chr6	993.043	993.055	845.968	ENSMUSG00000072662	545893	Mansc4	MANSC domain containing 4	0.268788	0.00264635
17500543	+	chr8	1176.52	1176.53	1141.15	ENSMUSG00000046794	244416	Ppp1r3b	protein phosphatase 1, regulatory (inhibitor) subunit 3B	0.268743	0.00265088
17325069	+	chr16	2151.1	2151.19	2117.42	ENSMUSG00000075254	77446	Heg1	heart development protein with EGF-like domains 1	-0.26871	0.00265417
17259873	-	chr11	1529.54	1529.7	1525.84	ENSMUSG00000020435	74309	Osbp2	oxysterol binding protein 2	-0.268674	0.00265789
17225478	-	chr1	91.3755	91.3987	0	ENSMUSG00000026309	67444	Ilkap	integrin-linked kinase-associated serine/threonine phosphatase 2C	0.268605	0.00266484
17482230	+	chr7	1115.23	1115.25	995.704	ENSMUSG00000030972	272428	Acsm5	acyl-CoA synthetase medium-chain family member 5	-0.268564	0.00266901
17266372	-	chr11	1604.02	1604.02	1525.84	NA	100529077	Snord42b	small nucleolar RNA, C/D box 42B	-0.268549	0.00267059
17315255	+	chr15	2115.45	2115.47	2013.37	ENSMUSG00000058655	75705	Eif4b	eukaryotic translation initiation factor 4B	-0.268448	0.0026809
17534569	+	chrX	2511	2511.03	2462.75	ENSMUSG00000063785	72554	Utp14a	UTP14A small subunit processome component	-0.268273	0.00269883
17438035	+	chr5	766.336	766.431	694.133	ENSMUSG00000046808	231287	Atp10d	ATPase, class V, type 10D	-0.268147	0.00271178
17340120	+	chr17	2300.58	2300.65	2215.62	ENSMUSG00000061130	19043	Ppm1b	protein phosphatase 1B, magnesium dependent, beta isoform	0.268134	0.0027132
17304338	-	chr14	1918.47	1918.48	1888.47	ENSMUSG00000015966	50905	Il17rb	interleukin 17 receptor B	-0.267947	0.0027326
17521475	+	chr9	1378.44	1378.45	1270.55	ENSMUSG00000032583	72825	Mon1a	MON1 homolog A, secretory traffciking associated	0.267873	0.0027403
17263213	-	chr11	1584.77	1584.78	1525.84	ENSMUSG00000020496	108660	Rnf187	ring finger protein 187	0.267718	0.00275652
17482897	+	chr7	1119.17	1119.17	995.704	ENSMUSG00000030762	11833	Aqp8	aquaporin 8	0.267564	0.00277264
17334904	+	chr17	2241.88	2241.91	2215.62	ENSMUSG00000024188	66978	Luc7l	Luc7-like	-0.267509	0.00277852
17270937	-	chr11	1632.49	1632.59	1525.84	ENSMUSG00000020717	18613	Pecam1	platelet/endothelial cell adhesion molecule 1	-0.267507	0.00277866
17371201	+	chr2	258.136	258.165	195.472	ENSMUSG00000026893	227960	Gca	grancalcin	0.267412	0.00278872
17295038	-	chr13	1862.25	1862.33	1768.05	ENSMUSG00000021687	107767	Scamp1	secretory carrier membrane protein 1	-0.267247	0.00280631
17463702	+	chr6	980.607	980.679	845.968	ENSMUSG00000042992	67774	Borcs5	BLOC-1 related complex subunit 5	0.267034	0.00282906
17277043	+	chr12	1731.44	1731.46	1647.92	ENSMUSG00000021222	73828	Dcaf4	DDB1 and CUL4 associated factor 4	0.266941	0.00283904
17279372	+	chr12	1760.6	1760.6	1647.92	ENSMUSG00000037638	382639	Zbtb42	zinc finger and BTB domain containing 42	-0.266829	0.0028511
17373484	+	chr2	287.847	287.853	195.472	ENSMUSG00000027222	18633	Pex16	peroxisomal biogenesis factor 16	0.266742	0.00286054
17247023	+	chr11	1531.63	1531.64	1525.84	ENSMUSG00000020476	13169	Dbnl	drebrin-like	0.266606	0.00287538
17225624	-	chr1	92.9086	92.9107	0	ENSMUSG00000097251	75995	5033417F24Rik	RIKEN cDNA 5033417F24 gene	-0.266494	0.00288757
17304493	-	chr14	1919.48	1919.49	1888.47	ENSMUSG00000042354	30877	Gnl3	guanine nucleotide binding protein-like 3 (nucleolar)	-0.266412	0.00289654
17465310	-	chr6	874.384	874.396	845.968	ENSMUSG00000029708	74375	Gcc1	golgi coiled coil 1	0.266294	0.00290947
17256440	+	chr11	1626.7	1626.72	1525.84	ENSMUSG00000004043	20850	Stat5a	signal transducer and activator of transcription 5A	0.266286	0.00291037
17246113	-	chr10	1523.54	1523.54	1395.14	ENSMUSG00000039878	72002	Slc39a5	solute carrier family 39 (metal ion transporter), member 5	0.266228	0.00291683
17482828	+	chr7	1118.83	1118.9	995.704	ENSMUSG00000052707	233833	Tnrc6a	trinucleotide repeat containing 6a	-0.266215	0.00291826
17233744	+	chr10	1456.84	1456.84	1395.14	ENSMUSG00000020087	71767	Tysnd1	trypsin domain containing 1	0.266161	0.00292417
17294338	-	chr13	1842.22	1842.26	1768.05	ENSMUSG00000034152	211446	Exoc3	exocyst complex component 3	0.26616	0.00292429
17364192	-	chr19	2437.93	2438.02	2401.31	ENSMUSG00000087579	668215	Hectd2os	Hectd2, opposite strand	0.266096	0.00293137
17522698	+	chr9	1384.48	1384.52	1270.55	ENSMUSG00000009741	22221	Ubp1	upstream binding protein 1	0.265922	0.00295072
17375911	+	chr2	323.059	323.076	195.472	ENSMUSG00000027374	77721	Mrps5	mitochondrial ribosomal protein S5	-0.265897	0.00295357
17406129	-	chr3	457.399	457.428	377.585	ENSMUSG00000027956	70652	Tmem144	transmembrane protein 144	0.265885	0.00295486
17216070	+	chr1	93.7515	93.7896	0	ENSMUSG00000026280	66615	Atg4b	autophagy related 4B, cysteine peptidase	0.265804	0.00296397
17451886	-	chr5	812.198	812.288	694.133	ENSMUSG00000032867	231672	Fbxw8	F-box and WD-40 domain protein 8	0.265516	0.0029963
17316780	-	chr15	2055.8	2056.05	2013.37	ENSMUSG00000022309	11600	Angpt1	angiopoietin 1	0.265498	0.00299839
17265976	-	chr11	1601.27	1601.28	1525.84	ENSMUSG00000038224	18816	Serpinf2	serine (or cysteine) peptidase inhibitor, clade F, member 2	-0.26543	0.00300608
17442944	+	chr5	823.98	823.997	694.133	ENSMUSG00000025538	67902	Sumf2	sulfatase modifying factor 2	0.265423	0.00300681
17317056	-	chr15	2068.21	2068.29	2013.37	ENSMUSG00000022425	18606	Enpp2	ectonucleotide pyrophosphatase/phosphodiesterase 2	-0.265191	0.00303327
17231891	+	chr10	1415.08	1415.28	1395.14	ENSMUSG00000071369	26408	Map3k5	mitogen-activated protein kinase kinase kinase 5	-0.26511	0.00304256
17292634	-	chr13	1821.02	1821.03	1768.05	ENSMUSG00000056749	18030	Nfil3	nuclear factor, interleukin 3, regulated	0.264999	0.00305533
17265277	-	chr11	1596.35	1596.35	1525.84	ENSMUSG00000020830	327956	Vmo1	vitelline membrane outer layer 1 homolog (chicken)	0.264949	0.0030611
17337719	+	chr17	2256.56	2256.59	2215.62	ENSMUSG00000023921	17850	Mut	methylmalonyl-Coenzyme A mutase	-0.264897	0.00306706
17340609	-	chr17	2222.36	2222.41	2215.62	ENSMUSG00000052397	22350	Ezr	ezrin	-0.264664	0.00309407
17457158	+	chr6	880.38	880.391	845.968	ENSMUSG00000052131	11997	Akr1b7	aldo-keto reductase family 1, member B7	-0.264535	0.00310907
17461423	+	chr6	954.751	954.791	845.968	ENSMUSG00000030105	67166	Arl8b	ADP-ribosylation factor-like 8B	-0.264535	0.00310913
17325581	+	chr16	2155.76	2155.78	2117.42	ENSMUSG00000046516	12856	Cox17	cytochrome c oxidase assembly protein 17	-0.264421	0.00312244
17426086	-	chr4	599.675	599.679	537.625	ENSMUSG00000078672	381530	Mup20	major urinary protein 20	0.26435	0.00313074
17246067	-	chr10	1523.27	1523.32	1395.14	ENSMUSG00000040043	56516	Rbms2	RNA binding motif, single stranded interacting protein 2	-0.264343	0.00313158
17348840	+	chr18	2331.56	2331.6	2310.61	ENSMUSG00000033107	67664	Rnf125	ring finger protein 125	0.264227	0.00314525
17317858	-	chr15	2086.58	2086.77	2013.37	ENSMUSG00000022607	14083	Ptk2	PTK2 protein tyrosine kinase 2	0.264226	0.00314547
17280327	-	chr12	1674.36	1674.38	1647.92	ENSMUSG00000020641	58185	Rsad2	radical S-adenosyl methionine domain containing 2	0.264173	0.00315164
17541383	-	chrX	2510.92	2510.95	2462.75	ENSMUSG00000036985	208884	Zdhhc9	zinc finger, DHHC domain containing 9	-0.264136	0.00315608
17381058	+	chr2	376.993	377.027	195.472	ENSMUSG00000000826	13002	Dnajc5	DnaJ heat shock protein family (Hsp40) member C5	0.264133	0.00315643
17257150	+	chr11	1629.54	1629.56	1525.84	NA	399609	C130046K22Rik	RIKEN cDNA C130046K22 gene	0.264085	0.0031621
17492598	-	chr7	1076.09	1076.11	995.704	ENSMUSG00000030530	18550	Furin	furin (paired basic amino acid cleaving enzyme)	-0.263904	0.00318359
17346647	-	chr17	2278.68	2279.12	2215.62	ENSMUSG00000023965	50758	Fbxl17	F-box and leucine-rich repeat protein 17	-0.263752	0.00320184
17476705	+	chr7	1030.36	1030.36	995.704	NA	102639020	Gm12781	predicted gene 12781	-0.263702	0.00320786
17388985	-	chr2	300.228	300.267	195.472	ENSMUSG00000074994	99003	Qser1	glutamine and serine rich 1	-0.263584	0.00322203
17507355	-	chr8	1151.12	1151.12	1141.15	ENSMUSG00000049717	319583	Lig4	ligase IV, DNA, ATP-dependent	0.263531	0.00322845
17484140	+	chr7	1129.41	1129.43	995.704	ENSMUSG00000030983	66165	Bccip	BRCA2 and CDKN1A interacting protein	0.26353	0.00322864
17256549	+	chr11	1626.96	1626.96	1525.84	ENSMUSG00000035198	103733	Tubg1	tubulin, gamma 1	0.263509	0.00323114
17374906	+	chr2	315.369	315.437	195.472	ENSMUSG00000033943	29808	Mga	MAX gene associated	-0.263506	0.00323145
17285267	+	chr13	1781.64	1781.83	1768.05	ENSMUSG00000019726	17101	Lyst	lysosomal trafficking regulator	0.263426	0.00324122
17277084	+	chr12	1731.61	1731.65	1647.92	ENSMUSG00000019969	19164	Psen1	presenilin 1	-0.263364	0.0032487
17496452	-	chr7	1122.57	1122.59	995.704	ENSMUSG00000059981	381921	Taok2	TAO kinase 2	-0.263133	0.00327695
17313376	+	chr15	2095.17	2095.2	2013.37	ENSMUSG00000022389	21685	Tef	thyrotroph embryonic factor	-0.263064	0.00328542
17274893	+	chr12	1680.87	1680.9	1647.92	ENSMUSG00000020570	19027	Sypl	synaptophysin-like protein	0.262854	0.00331126
17361352	-	chr19	2406.14	2406.15	2401.31	ENSMUSG00000034108	12460	Ccs	copper chaperone for superoxide dismutase	-0.26282	0.00331542
17402350	+	chr3	500.48	500.485	377.585	ENSMUSG00000023057	14079	Fabp2	fatty acid binding protein 2, intestinal	0.262795	0.00331859
17276714	+	chr12	1726.67	1726.76	1647.92	ENSMUSG00000021112	56217	Mpp5	membrane protein, palmitoylated 5 (MAGUK p55 subfamily member 5)	-0.262735	0.00332605
17287325	+	chr13	1819.46	1819.47	1768.05	ENSMUSG00000067586	13610	S1pr3	sphingosine-1-phosphate receptor 3	-0.262655	0.00333598
17404976	-	chr3	418.403	418.432	377.585	ENSMUSG00000025759	72175	Mfsd8	major facilitator superfamily domain containing 8	0.262637	0.00333819
17479354	+	chr7	1074.98	1075.07	995.704	ENSMUSG00000039202	54608	Abhd2	abhydrolase domain containing 2	-0.262616	0.00334077
17315002	+	chr15	2113.68	2113.69	2013.37	ENSMUSG00000054619	70152	Mettl7a1	methyltransferase like 7A1	-0.262605	0.00334224
17541917	-	chrX	2520.14	2520.14	2462.75	ENSMUSG00000065110	353374	Snord61	small nucleolar RNA, C/D box 61	-0.262554	0.0033486
17506184	+	chr8	1261.06	1261.1	1141.15	ENSMUSG00000031826	22224	Usp10	ubiquitin specific peptidase 10	0.262283	0.0033826
17524535	-	chr9	1291.45	1291.51	1270.55	ENSMUSG00000004099	13433	Dnmt1	DNA methyltransferase (cytosine-5) 1	0.262072	0.00340922
17474880	+	chr7	1019.79	1019.81	995.704	ENSMUSG00000057101	210135	Zfp180	zinc finger protein 180	-0.261982	0.00342075
17393288	-	chr2	351.035	351.065	195.472	ENSMUSG00000027610	14854	Gss	glutathione synthetase	-0.261973	0.00342191
17340817	-	chr17	2228.05	2228.13	2215.62	ENSMUSG00000023828	20519	Slc22a3	solute carrier family 22 (organic cation transporter), member 3	0.261752	0.00345009
17254093	+	chr11	1608.62	1608.64	1525.84	ENSMUSG00000020697	16882	Lig3	ligase III, DNA, ATP-dependent	0.261617	0.00346748
17543930	-	chrX	2568.54	2568.67	2462.75	ENSMUSG00000031229	22589	Atrx	ATRX, chromatin remodeler	-0.261613	0.00346802
17219963	+	chr1	178.187	178.251	0	ENSMUSG00000026502	78825	Desi2	desumoylating isopeptidase 2	0.261602	0.00346947
17261494	-	chr11	1558.07	1558.1	1525.84	ENSMUSG00000020289	17168	Nprl3	nitrogen permease regulator-like 3	0.261602	0.00346948
17330218	-	chr16	2154.17	2154.2	2117.42	ENSMUSG00000022899	57738	Slc15a2	solute carrier family 15 (H+/peptide transporter), member 2	0.261511	0.00348117
17455314	-	chr5	841.448	841.455	694.133	ENSMUSG00000075543	231903	Urad	ureidoimidazoline (2-oxo-4-hydroxy-4-carboxy-5) decarboxylase	-0.261509	0.0034815
17307695	-	chr14	1952.59	1952.93	1888.47	ENSMUSG00000054733	110265	Msra	methionine sulfoxide reductase A	-0.261501	0.00348256
17530967	-	chr9	1378.2	1378.22	1270.55	ENSMUSG00000010064	76257	Slc38a3	solute carrier family 38, member 3	-0.261466	0.00348709
17266797	-	chr11	1608.64	1608.71	1525.84	ENSMUSG00000020696	67338	Rffl	ring finger and FYVE like domain containing protein	0.261447	0.00348952
17401072	+	chr3	480.32	480.356	377.585	ENSMUSG00000027858	70747	Tspan2	tetraspanin 2	-0.261242	0.00351611
17265896	-	chr11	1600.74	1600.76	1525.84	ENSMUSG00000001323	27364	Srr	serine racemase	0.261213	0.00352002
17428801	-	chr4	654.781	654.781	537.625	ENSMUSG00000092680	100216533	Snord55	small nucleolar RNA, C/D box 55	-0.261204	0.00352111
17513031	-	chr8	1252.3	1252.35	1141.15	ENSMUSG00000003316	20340	Glg1	golgi apparatus protein 1	0.261091	0.00353588
17458790	+	chr6	901.171	901.287	845.968	ENSMUSG00000038022	330323	Mindy4	MINDY lysine 48 deubiquitinase 4	-0.261037	0.00354303
17475469	+	chr7	1022.54	1022.55	995.704	ENSMUSG00000005547	13087	Cyp2a5	cytochrome P450, family 2, subfamily a, polypeptide 5	-0.261036	0.00354311
17450952	-	chr5	804.237	804.241	694.133	ENSMUSG00000033434	107999	Gtpbp6	GTP binding protein 6 (putative)	-0.260985	0.00354993
17256607	+	chr11	1627.08	1627.09	1525.84	ENSMUSG00000001240	54409	Ramp2	receptor (calcitonin) activity modifying protein 2	-0.26092	0.00355843
17281350	-	chr12	1706.18	1706.19	1647.92	ENSMUSG00000045930	66864	Clec14a	C-type lectin domain family 14, member a	-0.26092	0.00355845
17472467	-	chr6	988.318	988.355	845.968	ENSMUSG00000030243	19691	Recql	RecQ protein-like	0.260882	0.00356344
17409030	-	chr3	485.198	485.217	377.585	ENSMUSG00000014601	229707	Strip1	striatin interacting protein 1	0.260573	0.00360456
17309397	-	chr14	2006.58	2006.6	1888.47	ENSMUSG00000022130	76355	Tgds	TDP-glucose 4,6-dehydratase	-0.260523	0.00361121
17286962	+	chr13	1813.44	1813.46	1768.05	ENSMUSG00000038175	218203	Mylip	myosin regulatory light chain interacting protein	-0.260522	0.00361135
17357236	+	chr19	2410.15	2410.16	2401.31	ENSMUSG00000071657	14705	Bscl2	Berardinelli-Seip congenital lipodystrophy 2 (seipin)	0.260509	0.0036131
17262644	-	chr11	1579.26	1579.26	1525.84	ENSMUSG00000036216	259301	Leap2	liver-expressed antimicrobial peptide 2	0.260502	0.003614
17223509	-	chr1	59.1211	59.1616	0	ENSMUSG00000079550	227157	Mpp4	membrane protein, palmitoylated 4 (MAGUK p55 subfamily member 4)	0.260492	0.00361533
17341872	-	chr17	2240.1	2240.1	2215.62	ENSMUSG00000024142	56716	Mlst8	MTOR associated protein, LST8 homolog (S. cerevisiae)	0.260195	0.00365532
17482626	+	chr7	1116.74	1116.78	995.704	ENSMUSG00000030876	59052	Mettl9	methyltransferase like 9	0.260045	0.00367558
17441051	+	chr5	809.056	809.071	694.133	ENSMUSG00000041827	231655	Oasl1	2'-5' oligoadenylate synthetase-like 1	0.260027	0.00367811
17250615	+	chr11	1587.49	1587.51	1525.84	ENSMUSG00000004837	71520	Grap	GRB2-related adaptor protein	-0.259998	0.00368196
17309385	-	chr14	2006.48	2006.52	1888.47	ENSMUSG00000022129	13190	Dct	dopachrome tautomerase	0.259943	0.00368943
17330427	-	chr16	2156.19	2156.22	2117.42	ENSMUSG00000049436	22268	Upk1b	uroplakin 1B	-0.259895	0.00369607
17323503	+	chr16	2134.92	2134.94	2117.42	ENSMUSG00000022761	66863	Lztr1	leucine-zipper-like transcriptional regulator, 1	0.259843	0.00370309
17383835	-	chr2	227.728	227.732	195.472	ENSMUSG00000002550	22245	Uck1	uridine-cytidine kinase 1	0.259829	0.0037051
17334932	+	chr17	2242.19	2242.28	2215.62	ENSMUSG00000001576	67458	Ergic1	endoplasmic reticulum-golgi intermediate compartment (ERGIC) 1	0.25979	0.00371042
17472364	-	chr6	987.774	987.823	845.968	ENSMUSG00000030237	28250	Slco1a4	solute carrier organic anion transporter family, member 1a4	-0.259755	0.00371524
17471342	-	chr6	974.398	974.406	845.968	ENSMUSG00000030357	14228	Fkbp4	FK506 binding protein 4	0.259669	0.00372707
17481863	+	chr7	1107.94	1108.06	995.704	ENSMUSG00000038244	320878	Mical2	microtubule associated monooxygenase, calponin and LIM domain containing 2	0.25966	0.0037283
17267559	-	chr11	1614.18	1614.56	1525.84	ENSMUSG00000069769	76626	Msi2	musashi RNA-binding protein 2	0.259565	0.0037414
17523257	+	chr9	1391.48	1391.51	1270.55	NA	102637827	Gm38502	predicted gene, 38502	0.259485	0.00375237
17215629	+	chr1	90.9151	90.9511	0	ENSMUSG00000026303	171531	Mlph	melanophilin	0.259445	0.00375795
17255402	+	chr11	1621.25	1621.33	1525.84	ENSMUSG00000057522	20747	Spop	speckle-type POZ protein	0.259256	0.00378422
17384146	-	chr2	228.607	228.843	195.472	ENSMUSG00000038831	241308	Ralgps1	Ral GEF with PH domain and SH3 binding motif 1	0.259249	0.00378525
17250744	+	chr11	1588.44	1588.44	1525.84	NA	100217444	Snord65	small nucleolar RNA, C/D box 65	-0.25903	0.00381589
17380840	+	chr2	376.182	376.191	195.472	ENSMUSG00000027573	76425	Gid8	GID complex subunit 8	0.258902	0.00383384
17312581	+	chr15	2090.07	2090.08	2013.37	ENSMUSG00000019080	69572	Mfsd3	major facilitator superfamily domain containing 3	0.258883	0.00383653
17448924	-	chr5	770.066	770.111	694.133	ENSMUSG00000062960	16542	Kdr	kinase insert domain protein receptor	-0.258864	0.00383924
17210887	+	chr1	5.08317	5.1622	0	ENSMUSG00000033793	108664	Atp6v1h	ATPase, H+ transporting, lysosomal V1 subunit H	0.258686	0.00386453
17460728	+	chr6	935.612	935.643	845.968	ENSMUSG00000000811	232223	Txnrd3	thioredoxin reductase 3	0.258606	0.00387587
17532063	-	chr9	1389.69	1389.7	1270.55	ENSMUSG00000010651	235674	Acaa1b	acetyl-Coenzyme A acyltransferase 1B	0.258534	0.00388614
17505881	+	chr8	1255.59	1256.5	1141.15	ENSMUSG00000004637	80707	Wwox	WW domain-containing oxidoreductase	-0.258499	0.00389117
17521887	+	chr9	1379.24	1379.29	1270.55	ENSMUSG00000032601	19087	Prkar2a	protein kinase, cAMP dependent regulatory, type II alpha	0.258446	0.00389869
17388041	-	chr2	285.902	286.052	195.472	ENSMUSG00000025314	19271	Ptprj	protein tyrosine phosphatase, receptor type, J	0.25841	0.00390388
17256870	+	chr11	1627.88	1627.89	1525.84	ENSMUSG00000017309	52685	Cd300lg	CD300 molecule like family member G	-0.258383	0.00390779
17547892	+	chr15	2102.16	2102.16	2013.37	ENSMUSG00000034333	223773	Zbed4	zinc finger, BED type containing 4	0.258345	0.00391319
17312746	+	chr15	2091.8	2091.81	2013.37	ENSMUSG00000033287	72844	Kctd17	potassium channel tetramerisation domain containing 17	-0.258321	0.00391672
17534909	+	chrX	2519.2	2519.25	2462.75	ENSMUSG00000035967	236790	Ints6l	integrator complex subunit 6 like	-0.258272	0.00392367
17548283	-	chr3	482.338	482.338	377.585	NA	624251	Gm6485	predicted gene 6485	0.258206	0.00393323
17462092	+	chr6	962.232	962.298	845.968	ENSMUSG00000042213	67492	Zfand4	zinc finger, AN1-type domain 4	0.258182	0.00393674
17430630	-	chr4	667.94	667.985	537.625	ENSMUSG00000028772	619605	Zcchc17	zinc finger, CCHC domain containing 17	0.258153	0.00394091
17461132	+	chr6	943.775	943.989	845.968	ENSMUSG00000035158	17342	Mitf	melanogenesis associated transcription factor	0.258062	0.00395404
17245044	-	chr10	1510.48	1510.5	1395.14	ENSMUSG00000069520	67226	Tmem19	transmembrane protein 19	0.257876	0.00398118
17255762	+	chr11	1623.15	1623.17	1525.84	ENSMUSG00000018882	67036	Mrpl45	mitochondrial ribosomal protein L45	-0.257801	0.00399209
17272437	-	chr11	1642.44	1642.46	1525.84	ENSMUSG00000020806	217344	Rhbdf2	rhomboid 5 homolog 2	0.257784	0.00399453
17263893	-	chr11	1587.61	1587.69	1525.84	ENSMUSG00000004798	29869	Ulk2	unc-51 like kinase 2	0.257783	0.00399471
17305653	-	chr14	1933.85	1933.86	1888.47	ENSMUSG00000037722	54342	Gnpnat1	glucosamine-phosphate N-acetyltransferase 1	-0.257761	0.00399792
17331589	-	chr16	2195.79	2195.79	2117.42	ENSMUSG00000022863	12228	Btg3	B cell translocation gene 3	-0.257689	0.00400856
17257235	+	chr11	1630.45	1630.51	1525.84	ENSMUSG00000020689	16416	Itgb3	integrin beta 3	-0.257678	0.00401018
17276642	+	chr12	1725.16	1725.4	1647.92	ENSMUSG00000021065	53618	Fut8	fucosyltransferase 8	-0.257581	0.00402437
17332358	-	chr16	2212.78	2213	2117.42	ENSMUSG00000040732	13876	Erg	ETS transcription factor	-0.257478	0.00403956
17238558	+	chr10	1523.93	1523.94	1395.14	ENSMUSG00000025355	58223	Mmp19	matrix metallopeptidase 19	0.257474	0.00404023
17423713	-	chr4	563.951	563.972	537.625	ENSMUSG00000040520	242362	Manea	mannosidase, endo-alpha	-0.257429	0.00404683
17354739	-	chr18	2371.91	2372.01	2310.61	ENSMUSG00000033871	170826	Ppargc1b	peroxisome proliferative activated receptor, gamma, coactivator 1 beta	-0.257415	0.00404898
17480788	+	chr7	1096.81	1096.99	995.704	ENSMUSG00000030691	207278	Fchsd2	FCH and double SH3 domains 2	-0.257405	0.00405048
17494588	-	chr7	1101.45	1101.45	995.704	ENSMUSG00000043866	24075	Taf10	TATA-box binding protein associated factor 10	-0.2574	0.00405119
17337852	+	chr17	2259.81	2259.9	2215.62	ENSMUSG00000023959	224796	Clic5	chloride intracellular channel 5	-0.257338	0.00406037
17221792	-	chr1	24.0112	24.1003	0	ENSMUSG00000026153	68187	Fam135a	family with sequence similarity 135, member A	0.257307	0.00406495
17337089	+	chr17	2250.94	2250.95	2215.62	ENSMUSG00000079507	15006	H2-Q1	histocompatibility 2, Q region locus 1	0.257242	0.00407472
17330918	-	chr16	2169.67	2169.87	2117.42	ENSMUSG00000022636	11658	Alcam	activated leukocyte cell adhesion molecule	-0.257079	0.00409894
17315397	+	chr15	2115.7	2115.71	2013.37	ENSMUSG00000001285	60315	Myg1	melanocyte proliferating gene 1	-0.257021	0.00410767
17487346	-	chr7	1015.34	1015.36	995.704	ENSMUSG00000002981	56457	Clptm1	cleft lip and palate associated transmembrane protein 1	-0.257011	0.00410922
17504682	+	chr8	1246.41	1246.41	1141.15	ENSMUSG00000033313	50788	Fbxl8	F-box and leucine-rich repeat protein 8	-0.257003	0.00411047
17302074	+	chr14	1964.89	1964.98	1888.47	ENSMUSG00000022010	21807	Tsc22d1	TSC22 domain family, member 1	0.256898	0.00412618
17368389	+	chr2	222.388	222.392	195.472	ENSMUSG00000014873	20931	Surf2	surfeit gene 2	-0.256873	0.00412994
17332228	-	chr16	2209.81	2209.88	2117.42	ENSMUSG00000022951	54720	Rcan1	regulator of calcineurin 1	0.256859	0.00413213
17530755	-	chr9	1377.24	1377.34	1270.55	ENSMUSG00000040661	81000	Rad54l2	RAD54 like 2 (S. cerevisiae)	0.256692	0.00415742
17278543	+	chr12	1756.25	1756.28	1647.92	ENSMUSG00000021259	13116	Cyp46a1	cytochrome P450, family 46, subfamily a, polypeptide 1	0.256621	0.00416817
17430930	-	chr4	670.479	670.509	537.625	ENSMUSG00000028879	100226	Stx12	syntaxin 12	-0.256513	0.00418454
17412296	+	chr4	566.438	566.592	537.625	ENSMUSG00000028289	13841	Epha7	Eph receptor A7	-0.256504	0.00418594
17357314	+	chr19	2410.24	2410.26	2401.31	ENSMUSG00000071647	225898	Eml3	echinoderm microtubule associated protein like 3	0.256473	0.00419065
17349627	+	chr18	2346.89	2346.91	2310.61	ENSMUSG00000043991	19290	Pura	purine rich element binding protein A	-0.25642	0.00419877
17265302	-	chr11	1596.46	1596.46	1525.84	NA	102635870	Gm12315	predicted gene 12315	0.256398	0.00420221
17287893	+	chr13	1826.45	1826.46	1768.05	ENSMUSG00000035367	74386	Rmi1	RecQ mediated genome instability 1	0.256359	0.00420824
17264424	-	chr11	1594.66	1594.71	1525.84	ENSMUSG00000018736	83431	Ndel1	nudE neurodevelopment protein 1 like 1	-0.256265	0.00422264
17383430	-	chr2	224.296	224.312	195.472	ENSMUSG00000035666	269252	Gtf3c4	general transcription factor IIIC, polypeptide 4	-0.256037	0.0042578
17291237	-	chr13	1791.84	1791.85	1768.05	NA	105245367	Gm11337	predicted gene 11337	-0.255789	0.00429638
17547634	-	chr11	1623	1623	1525.84	ENSMUSG00000001440	16211	Kpnb1	karyopherin (importin) beta 1	0.255722	0.00430687
17458734	+	chr6	900.563	900.613	845.968	ENSMUSG00000005225	231999	Plekha8	pleckstrin homology domain containing, family A (phosphoinositide binding specific) member 8	0.255617	0.00432339
17472927	-	chr6	994.147	994.18	845.968	ENSMUSG00000030304	67456	Ergic2	ERGIC and golgi 2	-0.255443	0.0043508
17409736	-	chr3	494.255	494.298	377.585	ENSMUSG00000027957	229782	Slc35a3	solute carrier family 35 (UDP-N-acetylglucosamine (UDP-GlcNAc) transporter), member 3	0.255389	0.00435928
17512895	-	chr8	1251.89	1251.95	1141.15	ENSMUSG00000031750	76527	Il34	interleukin 34	-0.255306	0.00437245
17308727	-	chr14	1964.31	1964.32	1888.47	NA	100043189	Gm4285	predicted gene 4285	-0.255287	0.0043755
17395801	-	chr2	376.7	376.714	195.472	ENSMUSG00000027580	229003	Helz2	helicase with zinc finger 2, transcriptional coactivator	0.255212	0.00438741
17449052	-	chr5	771.219	771.248	694.133	ENSMUSG00000059325	74318	Hopx	HOP homeobox	0.255119	0.00440221
17248196	+	chr11	1556.79	1556.94	1525.84	ENSMUSG00000020305	65257	Asb3	ankyrin repeat and SOCS box-containing 3	-0.255037	0.00441531
17405482	-	chr3	436.801	436.848	377.585	ENSMUSG00000036353	70839	P2ry12	purinergic receptor P2Y, G-protein coupled 12	0.254946	0.00443001
17465620	-	chr6	877.488	877.532	845.968	ENSMUSG00000025608	27205	Podxl	podocalyxin-like	-0.254927	0.00443305
17437598	+	chr5	757.945	758.033	694.133	ENSMUSG00000060512	76261	0610040J01Rik	RIKEN cDNA 0610040J01 gene	-0.254879	0.00444072
17468486	-	chr6	932.354	932.365	845.968	ENSMUSG00000029998	66881	Pcyox1	prenylcysteine oxidase 1	0.254864	0.00444309
17226771	-	chr1	131.255	131.279	0	ENSMUSG00000042349	56489	Ikbke	inhibitor of kappaB kinase epsilon	-0.254827	0.0044491
17278358	+	chr12	1753.08	1753.09	1647.92	ENSMUSG00000066359	27379	Tcl1b1	T cell leukemia/lymphoma 1B, 1	0.254819	0.00445049
17513713	-	chr8	1263.63	1263.7	1141.15	ENSMUSG00000014444	234839	Piezo1	piezo-type mechanosensitive ion channel component 1	-0.254774	0.00445761
17508006	-	chr8	1163.27	1163.31	1141.15	ENSMUSG00000031478	23954	Nek3	NIMA (never in mitosis gene a)-related expressed kinase 3	0.254741	0.00446307
17359796	+	chr19	2446.33	2446.34	2401.31	ENSMUSG00000035342	226154	Lzts2	leucine zipper, putative tumor suppressor 2	-0.254716	0.00446709
17312097	+	chr15	2086.89	2086.94	2013.37	ENSMUSG00000036661	105841	Dennd3	DENN/MADD domain containing 3	0.254507	0.00450096
17307518	-	chr14	1950.1	1950.1	1888.47	ENSMUSG00000093007	387174	Mir15a	microRNA 15a	-0.254493	0.00450331
17353923	-	chr18	2348.8	2348.82	2310.61	ENSMUSG00000051375	75599	Pcdh1	protocadherin 1	-0.254426	0.00451427
17506431	+	chr8	1263.76	1263.76	1141.15	ENSMUSG00000015013	59005	Trappc2l	trafficking protein particle complex 2-like	-0.254391	0.00451993
17320720	-	chr15	2106.87	2106.97	2013.37	ENSMUSG00000036158	106042	Prickle1	prickle planar cell polarity protein 1	-0.25435	0.00452666
17381357	-	chr2	200.768	201.186	195.472	ENSMUSG00000039145	227541	Camk1d	calcium/calmodulin-dependent protein kinase ID	-0.254347	0.00452709
17496475	-	chr7	1122.59	1122.63	995.704	ENSMUSG00000060538	68742	Tmem219	transmembrane protein 219	-0.254345	0.00452739
17343371	-	chr17	2247.93	2247.95	2215.62	ENSMUSG00000024045	56399	Akap8	A kinase (PRKA) anchor protein 8	-0.254191	0.00455278
17354764	-	chr18	2372.1	2372.15	2310.61	ENSMUSG00000045094	328967	Arhgef37	Rho guanine nucleotide exchange factor (GEF) 37	-0.254068	0.00457308
17287848	+	chr13	1824.75	1824.79	1768.05	ENSMUSG00000021540	17129	Smad5	SMAD family member 5	-0.25403	0.00457935
17436683	+	chr5	728.895	729.044	694.133	ENSMUSG00000029104	15194	Htt	huntingtin	0.253973	0.00458871
17342509	-	chr17	2241.55	2241.57	2215.62	ENSMUSG00000025728	14755	Pigq	phosphatidylinositol glycan anchor biosynthesis, class Q	0.253843	0.00461037
17408336	-	chr3	476.327	476.339	377.585	ENSMUSG00000062410	15494	Hsd3b3	hydroxy-delta-5-steroid dehydrogenase, 3 beta- and steroid delta-isomerase 3	-0.253836	0.00461158
17316057	-	chr15	2025.35	2025.37	2013.37	ENSMUSG00000022205	20024	Sub1	SUB1 homolog (S. cerevisiae)	0.253645	0.00464336
17456974	+	chr6	877.188	877.305	845.968	ENSMUSG00000087380	73652	2210408F21Rik	RIKEN cDNA 2210408F21 gene	-0.253584	0.00465361
17314260	+	chr15	2105.05	2105.19	2013.37	ENSMUSG00000036273	66725	Lrrk2	leucine-rich repeat kinase 2	-0.253525	0.00466352
17473932	+	chr7	1009.33	1009.37	995.704	ENSMUSG00000078799	434264	Sult2a5	sulfotransferase family 2A, dehydroepiandrosterone (DHEA)-preferring, member 5	0.253508	0.00466646
17211405	+	chr1	21.2406	21.2653	0	ENSMUSG00000025934	14859	Gsta3	glutathione S-transferase, alpha 3	0.253429	0.00467969
17449008	-	chr5	771.009	771.038	694.133	ENSMUSG00000055923	231326	Aasdh	aminoadipate-semialdehyde dehydrogenase	0.253374	0.00468899
17423107	-	chr4	544.312	544.615	537.625	ENSMUSG00000041272	252838	Tox	thymocyte selection-associated high mobility group box	-0.253349	0.00469324
17332133	-	chr16	2209.03	2209.04	2117.42	ENSMUSG00000039763	246738	Dnajc28	DnaJ heat shock protein family (Hsp40) member C28	-0.253337	0.0046952
17447884	-	chr5	738.606	738.933	694.133	ENSMUSG00000039706	16826	Ldb2	LIM domain binding 2	-0.253278	0.00470527
17538862	+	chrX	2614.76	2614.81	2462.75	ENSMUSG00000041133	24061	Smc1a	structural maintenance of chromosomes 1A	0.253182	0.0047216
17298312	+	chr14	1919.47	1919.48	1888.47	ENSMUSG00000021916	76485	Glt8d1	glycosyltransferase 8 domain containing 1	-0.253142	0.00472841
17355687	-	chr18	2391.35	2391.55	2310.61	ENSMUSG00000024566	50771	Atp9b	ATPase, class II, type 9B	0.253117	0.00473258
17220452	+	chr1	183.389	183.41	0	ENSMUSG00000072258	21339	Taf1a	TATA-box binding protein associated factor, RNA polymerase I, A	-0.253015	0.00475007
17433977	-	chr4	693.79	693.82	537.625	ENSMUSG00000041936	11603	Agrn	agrin	0.252859	0.00477685
17320307	-	chr15	2102.5	2102.51	2013.37	ENSMUSG00000022610	29857	Mapk12	mitogen-activated protein kinase 12	-0.252841	0.00477989
17328062	-	chr16	2127.7	2127.73	2117.42	ENSMUSG00000022505	13731	Emp2	epithelial membrane protein 2	-0.252826	0.0047825
17464638	-	chr6	851.232	851.266	845.968	ENSMUSG00000032667	330260	Pon2	paraoxonase 2	-0.252782	0.00478994
17444080	+	chr5	834.553	834.576	694.133	ENSMUSG00000056076	27979	Eif3b	eukaryotic translation initiation factor 3, subunit B	0.252669	0.00480943
17234367	+	chr10	1470.66	1470.68	1395.14	ENSMUSG00000020180	67332	Snrpd3	small nuclear ribonucleoprotein D3	0.25265	0.00481283
17214685	+	chr1	78.6578	78.7076	0	ENSMUSG00000079470	195434	Utp14b	UTP14B small subunit processome component	0.252578	0.00482523
17433221	-	chr4	687.369	687.399	537.625	ENSMUSG00000028982	70556	Slc25a33	solute carrier family 25, member 33	-0.25232	0.00487014
17371123	+	chr2	257.184	257.272	195.472	ENSMUSG00000026914	59029	Psmd14	proteasome (prosome, macropain) 26S subunit, non-ATPase, 14	0.25201	0.00492469
17439769	+	chr5	798.179	798.198	694.133	ENSMUSG00000029310	74167	Nudt9	nudix (nucleoside diphosphate linked moiety X)-type motif 9	0.251836	0.0049554
17453030	-	chr5	821.729	821.742	694.133	ENSMUSG00000029416	100561	Slc15a4	solute carrier family 15, member 4	-0.251831	0.00495639
17451930	-	chr5	813.703	813.713	694.133	ENSMUSG00000087516	100993	AW549542	expressed sequence AW549542	-0.251684	0.00498258
17319691	-	chr15	2096.13	2096.13	2013.37	ENSMUSG00000068083	71754	Cyp2d40	cytochrome P450, family 2, subfamily d, polypeptide 40	0.251643	0.00498989
17283725	-	chr12	1752.69	1752.78	1647.92	ENSMUSG00000021097	94040	Clmn	calmin	-0.251628	0.00499256
17346572	-	chr17	2272.86	2272.87	2215.62	ENSMUSG00000005823	78308	Gpr108	G protein-coupled receptor 108	-0.251497	0.005016
17313394	+	chr15	2095.24	2095.29	2013.37	ENSMUSG00000022477	11429	Aco2	aconitase 2, mitochondrial	-0.251337	0.0050448
17427994	-	chr4	645.67	645.769	537.625	ENSMUSG00000028603	20280	Scp2	sterol carrier protein 2, liver	0.251173	0.00507446
17222149	-	chr1	36.2651	36.2734	0	ENSMUSG00000047180	214854	Neurl3	neuralized E3 ubiquitin protein ligase 3	-0.25112	0.00508401
17361855	-	chr19	2407.25	2407.28	2401.31	ENSMUSG00000024833	18969	Pola2	polymerase (DNA directed), alpha 2	-0.250949	0.00511527
17371374	+	chr2	264.334	264.585	195.472	ENSMUSG00000027035	241447	Cers6	ceramide synthase 6	-0.250938	0.00511729
17423051	-	chr4	543.891	543.901	537.625	ENSMUSG00000028240	13122	Cyp7a1	cytochrome P450, family 7, subfamily a, polypeptide 1	-0.250869	0.00512989
17240053	-	chr10	1425.79	1425.94	1395.14	ENSMUSG00000039697	211329	Ncoa7	nuclear receptor coactivator 7	-0.250844	0.00513431
17283879	-	chr12	1756.03	1756.09	1647.92	ENSMUSG00000056770	52690	Setd3	SET domain containing 3	-0.250783	0.00514561
17222429	-	chr1	37.9839	37.9973	0	ENSMUSG00000058407	98258	Txndc9	thioredoxin domain containing 9	0.250618	0.005176
17487457	-	chr7	1015.51	1015.53	995.704	ENSMUSG00000053175	12051	Bcl3	B cell leukemia/lymphoma 3	0.250483	0.00520092
17247064	+	chr11	1531.75	1531.75	1525.84	ENSMUSG00000084819	102639588	Gm11967	predicted gene 11967	0.250428	0.00521113
17334468	+	chr17	2240.5	2240.51	2215.62	ENSMUSG00000046070	16005	Igfals	insulin-like growth factor binding protein, acid labile subunit	-0.250419	0.00521278
17543691	-	chrX	2565.26	2565.39	2462.75	ENSMUSG00000034055	18679	Phka1	phosphorylase kinase alpha 1	0.250171	0.00525908
17229715	-	chr1	171.289	171.295	0	ENSMUSG00000062963	66155	Ufc1	ubiquitin-fold modifier conjugating enzyme 1	0.250085	0.00527522
17362240	-	chr19	2408.33	2408.35	2401.31	ENSMUSG00000024966	20867	Stip1	stress-induced phosphoprotein 1	0.250052	0.00528144
17336502	+	chr17	2249.93	2249.94	2215.62	ENSMUSG00000060586	14969	H2-Eb1	histocompatibility 2, class II antigen E beta	0.249992	0.00529262
17345586	-	chr17	2262.4	2262.4	2215.62	ENSMUSG00000063888	66229	Rpl7l1	ribosomal protein L7-like 1	0.249988	0.00529345
17378754	+	chr2	353.209	353.363	195.472	ENSMUSG00000027649	66642	Ctnnbl1	catenin, beta like 1	0.24994	0.00530246
17262478	-	chr11	1577.44	1577.44	1525.84	ENSMUSG00000020358	15384	Hnrnpab	heterogeneous nuclear ribonucleoprotein A/B	0.249905	0.00530914
17373086	+	chr2	286.319	286.339	195.472	ENSMUSG00000027282	56428	Mtch2	mitochondrial carrier 2	0.249768	0.00533492
17510823	-	chr8	1221.91	1222.03	1141.15	ENSMUSG00000031714	14388	Gab1	growth factor receptor bound protein 2-associated protein 1	-0.249703	0.00534727
17443785	+	chr5	832.32	832.327	694.133	ENSMUSG00000036968	66455	Cnpy4	canopy FGF signaling regulator 4	0.249597	0.00536753
17397360	+	chr3	419.328	419.344	377.585	ENSMUSG00000025766	73852	D3Ertd751e	DNA segment, Chr 3, ERATO Doi 751, expressed	-0.249597	0.00536761
17466060	-	chr6	885.054	885.086	845.968	ENSMUSG00000038507	243771	Parp12	poly (ADP-ribose) polymerase family, member 12	0.249538	0.00537879
17511825	-	chr8	1235.17	1235.18	1141.15	ENSMUSG00000031754	68219	Nudt21	nudix (nucleoside diphosphate linked moiety X)-type motif 21	-0.249508	0.00538457
17377448	+	chr2	345.712	345.717	195.472	ENSMUSG00000060336	245174	Zfp937	zinc finger protein 937	-0.249474	0.00539098
17514495	+	chr9	1277.89	1277.92	1270.55	ENSMUSG00000049723	17381	Mmp12	matrix metallopeptidase 12	0.249468	0.00539212
17463727	+	chr6	980.95	980.954	845.968	ENSMUSG00000090698	381823	Apold1	apolipoprotein L domain containing 1	-0.249458	0.00539415
17223880	-	chr1	66.7196	66.8175	0	ENSMUSG00000026004	68691	Kansl1l	KAT8 regulatory NSL complex subunit 1-like	-0.249401	0.00540499
17315878	-	chr15	2022.48	2022.51	2013.37	ENSMUSG00000054115	27401	Skp2	S-phase kinase-associated protein 2 (p45)	0.249281	0.00542804
17419995	+	chr4	673.589	673.593	537.625	ENSMUSG00000028671	74246	Gale	galactose-4-epimerase, UDP	0.249201	0.00544349
17264971	-	chr11	1595.64	1595.64	1525.84	ENSMUSG00000089876	380705	Tmem102	transmembrane protein 102	0.249194	0.00544478
17260916	-	chr11	1547.16	1547.21	1525.84	ENSMUSG00000001891	216558	Ugp2	UDP-glucose pyrophosphorylase 2	-0.249158	0.00545186
17507682	-	chr8	1155.17	1155.22	1141.15	ENSMUSG00000051978	234086	Erich1	glutamate rich 1	-0.249111	0.00546087
17370024	+	chr2	228.434	228.436	195.472	ENSMUSG00000038900	269261	Rpl12	ribosomal protein L12	-0.24884	0.00551368
17485389	+	chr7	1139.71	1140.13	995.704	ENSMUSG00000037541	210274	Shank2	SH3 and multiple ankyrin repeat domains 2	0.248781	0.00552516
17319870	-	chr15	2096.95	2096.97	2013.37	ENSMUSG00000016757	223723	Ttll12	tubulin tyrosine ligase-like family, member 12	0.248766	0.00552801
17371523	+	chr2	265.369	265.494	195.472	ENSMUSG00000044308	68795	Ubr3	ubiquitin protein ligase E3 component n-recognin 3	0.248723	0.00553642
17321761	-	chr15	2113.99	2114.01	2013.37	ENSMUSG00000053559	207818	Smagp	small cell adhesion glycoprotein	0.248709	0.00553933
17327038	+	chr16	2208.79	2208.82	2117.42	ENSMUSG00000022971	15976	Ifnar2	interferon (alpha and beta) receptor 2	-0.248643	0.00555219
17441968	+	chr5	815.844	815.948	694.133	ENSMUSG00000042605	20239	Atxn2	ataxin 2	-0.24853	0.00557447
17238605	+	chr10	1524.08	1524.1	1395.14	ENSMUSG00000025348	16404	Itga7	integrin alpha 7	0.248227	0.00563447
17266698	-	chr11	1606.32	1606.62	1525.84	ENSMUSG00000035441	338367	Myo1d	myosin ID	0.2482	0.00563981
17468705	-	chr6	933.967	934.013	845.968	ENSMUSG00000079477	19349	Rab7	RAB7, member RAS oncogene family	-0.2482	0.00563992
17492114	-	chr7	1069.13	1069.24	995.704	ENSMUSG00000078671	244059	Chd2	chromodomain helicase DNA binding protein 2	-0.248138	0.0056522
17443286	+	chr5	829.803	829.868	694.133	ENSMUSG00000005514	18984	Por	P450 (cytochrome) oxidoreductase	-0.248125	0.00565473
17431377	-	chr4	672.523	672.54	537.625	ENSMUSG00000028822	71817	Tmem50a	transmembrane protein 50A	-0.248119	0.00565596
17438246	+	chr5	769.289	769.328	694.133	ENSMUSG00000029231	18595	Pdgfra	platelet derived growth factor receptor, alpha polypeptide	-0.247947	0.00569049
17282780	-	chr12	1734.81	1734.81	1647.92	NA	102635544	Gm26698	predicted gene, 26698	-0.247849	0.00571012
17510772	-	chr8	1221.11	1221.2	1141.15	ENSMUSG00000064325	15245	Hhip	Hedgehog-interacting protein	-0.247732	0.00573381
17376391	+	chr2	326.378	326.498	195.472	ENSMUSG00000027312	11990	Atrn	attractin	0.247686	0.00574315
17396152	+	chr3	392.449	392.457	377.585	ENSMUSG00000027559	12350	Car3	carbonic anhydrase 3	0.247678	0.00574474
17230550	-	chr1	181.816	181.838	0	ENSMUSG00000004880	98386	Lbr	lamin B receptor	0.247567	0.00576724
17411262	-	chr3	530.788	531.31	377.585	ENSMUSG00000052544	20447	St6galnac3	ST6 (alpha-N-acetyl-neuraminyl-2,3-beta-galactosyl-1,3)-N-acetylgalactosaminide alpha-2,6-sialyltransferase 3	-0.247546	0.00577159
17458813	+	chr6	901.304	901.316	845.968	ENSMUSG00000004655	11826	Aqp1	aquaporin 1	-0.247409	0.00579954
17479148	+	chr7	1066.07	1066.12	995.704	ENSMUSG00000100005	434198	B130024G19Rik	RIKEN cDNA B130024G19 gene	-0.247383	0.00580481
17490608	-	chr7	1040.83	1040.83	995.704	ENSMUSG00000074129	22121	Rpl13a	ribosomal protein L13A	-0.247239	0.0058343
17241849	-	chr10	1470.78	1470.79	1395.14	ENSMUSG00000006342	71733	Susd2	sushi domain containing 2	-0.247194	0.00584346
17277592	+	chr12	1735.07	1735.08	1647.92	ENSMUSG00000021033	14874	Gstz1	glutathione transferase zeta 1 (maleylacetoacetate isomerase)	0.24706	0.00587103
17301722	+	chr14	1958.59	1958.61	1888.47	ENSMUSG00000022089	57784	Bin3	bridging integrator 3	-0.247037	0.00587597
17273743	+	chr12	1652.15	1652.16	1647.92	ENSMUSG00000096199	69709	Ptrhd1	peptidyl-tRNA hydrolase domain containing 1	0.246984	0.00588679
17500401	+	chr8	1172.3	1172.31	1141.15	ENSMUSG00000031577	234138	Tti2	TELO2 interacting protein 2	-0.246983	0.00588707
17247898	+	chr11	1552.22	1552.31	1525.84	ENSMUSG00000004018	67030	Fancl	Fanconi anemia, complementation group L	0.24692	0.00590008
17236800	+	chr10	1492.62	1492.66	1395.14	ENSMUSG00000019929	13179	Dcn	decorin	-0.246788	0.00592751
17443380	+	chr5	830.172	830.178	694.133	ENSMUSG00000042985	100647	Upk3b	uroplakin 3B	-0.246752	0.00593495
17218736	+	chr1	162.571	162.599	0	ENSMUSG00000026696	53330	Vamp4	vesicle-associated membrane protein 4	-0.24669	0.00594796
17455801	+	chr6	850.473	850.509	845.968	ENSMUSG00000029661	12843	Col1a2	collagen, type I, alpha 2	-0.246685	0.005949
17513297	-	chr8	1257.72	1257.88	1141.15	ENSMUSG00000031758	75796	Cdyl2	chromodomain protein, Y chromosome-like 2	-0.246592	0.00596855
17310912	+	chr15	2047.61	2047.66	2013.37	ENSMUSG00000022257	114128	Laptm4b	lysosomal-associated protein transmembrane 4B	-0.24659	0.00596891
17323042	+	chr16	2131.09	2131.12	2117.42	ENSMUSG00000022684	67118	Bfar	bifunctional apoptosis regulator	-0.246389	0.00601108
17250742	+	chr11	1588.44	1588.44	1525.84	ENSMUSG00000065734	100217455	Snord49a	small nucleolar RNA, C/D box 49A	-0.246312	0.00602748
17356279	+	chr19	2406.07	2406.08	2401.31	ENSMUSG00000033760	66704	Rbm4b	RNA binding motif protein 4B	-0.246252	0.0060401
17275472	+	chr12	1703.03	1703.03	1647.92	ENSMUSG00000073079	24067	Srp54a	signal recognition particle 54A	0.24624	0.00604261
17229729	-	chr1	171.338	171.346	0	ENSMUSG00000013997	27045	Nit1	nitrilase 1	-0.246171	0.00605721
17380340	+	chr2	369.888	369.899	195.472	ENSMUSG00000016253	57314	Nelfcd	negative elongation factor complex member C/D, Th1l	0.246142	0.00606354
17337133	+	chr17	2251.06	2251.06	2215.62	ENSMUSG00000060550	15018	H2-Q7	histocompatibility 2, Q region locus 7	0.245984	0.0060972
17330614	-	chr16	2162.56	2162.57	2117.42	ENSMUSG00000022664	74102	Slc35a5	solute carrier family 35, member A5	-0.245968	0.00610061
17409154	-	chr3	485.598	485.603	377.585	ENSMUSG00000058135	14862	Gstm1	glutathione S-transferase, mu 1	-0.245964	0.00610135
17416643	+	chr4	646.084	646.184	537.625	ENSMUSG00000034610	230594	Zcchc11	zinc finger, CCHC domain containing 11	-0.245787	0.00613926
17376378	+	chr2	326.14	326.153	195.472	ENSMUSG00000074797	16434	Itpa	inosine triphosphatase (nucleoside triphosphate pyrophosphatase)	0.245686	0.00616111
17231690	+	chr10	1408.15	1408.15	1395.14	ENSMUSG00000078348	66125	Sf3b5	splicing factor 3b, subunit 5	0.245592	0.00618129
17348833	+	chr18	2331.28	2331.29	2310.61	ENSMUSG00000061808	22139	Ttr	transthyretin	0.245556	0.00618909
17522167	+	chr9	1379.64	1379.66	1270.55	ENSMUSG00000053646	235611	Plxnb1	plexin B1	-0.245537	0.00619337
17375694	+	chr2	321.627	321.637	195.472	ENSMUSG00000023330	69185	Dtwd1	DTW domain containing 1	0.245429	0.00621661
17452294	-	chr5	815.949	815.97	694.133	ENSMUSG00000042594	16923	Sh2b3	SH2B adaptor protein 3	-0.245422	0.00621832
17516594	+	chr9	1314.94	1314.95	1270.55	ENSMUSG00000032114	14385	Slc37a4	solute carrier family 37 (glucose-6-phosphate transporter), member 4	-0.245402	0.00622263
17403451	+	chr3	523.51	523.519	377.585	ENSMUSG00000028191	12042	Bcl10	B cell leukemia/lymphoma 10	-0.245325	0.00623937
17231946	+	chr10	1415.45	1415.48	1395.14	ENSMUSG00000037608	72567	Bclaf1	BCL2-associated transcription factor 1	-0.24532	0.00624054
17304353	-	chr14	1918.51	1918.96	1888.47	ENSMUSG00000015968	12289	Cacna1d	calcium channel, voltage-dependent, L type, alpha 1D subunit	-0.245274	0.00625043
17451691	-	chr5	809.375	809.406	694.133	ENSMUSG00000041740	50849	Rnf10	ring finger protein 10	0.245206	0.00626533
17226953	-	chr1	132.99	133.025	0	ENSMUSG00000054387	17248	Mdm4	transformed mouse 3T3 cell double minute 4	-0.245179	0.00627132
17245709	-	chr10	1522.24	1522.26	1395.14	ENSMUSG00000040462	216440	Os9	amplified in osteosarcoma	-0.245004	0.00630958
17420016	+	chr4	673.768	673.771	537.625	ENSMUSG00000007872	15903	Id3	inhibitor of DNA binding 3	0.244956	0.00632027
17245264	-	chr10	1512.88	1512.89	1395.14	ENSMUSG00000060181	215436	Slc35e3	solute carrier family 35, member E3	0.244929	0.0063263
17360561	+	chr19	2457.71	2457.76	2401.31	ENSMUSG00000025076	12369	Casp7	caspase 7	0.244861	0.00634113
17257612	+	chr11	1632.63	1632.66	1525.84	ENSMUSG00000018372	320162	Cep95	centrosomal protein 95	-0.244793	0.00635639
17322289	-	chr15	2116.08	2116.09	2013.37	ENSMUSG00000023055	67488	Calcoco1	calcium binding and coiled coil domain 1	-0.24475	0.00636588
17517544	+	chr9	1326.59	1326.61	1270.55	ENSMUSG00000032320	26611	Rcn2	reticulocalbin 2	0.244651	0.00638783
17357207	+	chr19	2410.08	2410.09	2401.31	ENSMUSG00000010097	66836	Tmem223	transmembrane protein 223	-0.244586	0.00640227
17527661	-	chr9	1328.7	1328.71	1270.55	ENSMUSG00000037206	26968	Islr	immunoglobulin superfamily containing leucine-rich repeat	-0.244585	0.00640264
17335000	+	chr17	2242.56	2242.56	2215.62	ENSMUSG00000024193	21652	Phf1	PHD finger protein 1	-0.244567	0.00640645
17507605	-	chr8	1154.61	1154.64	1141.15	ENSMUSG00000031451	14456	Gas6	growth arrest specific 6	0.244386	0.00644704
17240199	-	chr10	1429.43	1429.56	1395.14	ENSMUSG00000039480	319638	Nt5dc1	5'-nucleotidase domain containing 1	0.244351	0.00645491
17464316	+	chr6	992.726	992.746	845.968	ENSMUSG00000001630	232533	Stk38l	serine/threonine kinase 38 like	0.244225	0.00648332
17308829	-	chr14	1966.96	1966.99	1888.47	ENSMUSG00000022016	219181	Akap11	A kinase (PRKA) anchor protein 11	-0.244198	0.00648946
17279169	+	chr12	1759.49	1759.58	1647.92	ENSMUSG00000007411	17169	Mark3	MAP/microtubule affinity regulating kinase 3	0.244191	0.00649085
17536463	+	chrX	2561.75	2561.82	2462.75	ENSMUSG00000031216	236920	Stard8	START domain containing 8	-0.244173	0.00649493
17233799	+	chr10	1458.06	1458.09	1395.14	ENSMUSG00000071253	73132	Slc25a16	solute carrier family 25 (mitochondrial carrier, Graves disease autoantigen), member 16	0.244106	0.0065101
17430824	-	chr4	669.977	669.979	537.625	ENSMUSG00000085241	399101	Snhg3	small nucleolar RNA host gene 3	-0.24399	0.00653648
17354995	-	chr18	2375.07	2375.1	2310.61	ENSMUSG00000024588	14151	Fech	ferrochelatase	-0.243974	0.00654002
17223863	-	chr1	65.1587	65.1864	0	ENSMUSG00000025950	15926	Idh1	isocitrate dehydrogenase 1 (NADP+), soluble	0.243951	0.00654531
17364246	-	chr19	2438.57	2438.58	2401.31	NA	77059	4931408D14Rik	RIKEN cDNA 4931408D14 gene	-0.243702	0.0066023
17379460	+	chr2	360.034	360.04	195.472	ENSMUSG00000017723	67701	Wfdc2	WAP four-disulfide core domain 2	0.243681	0.00660713
17261266	-	chr11	1555.35	1555.35	1525.84	ENSMUSG00000032673	67939	Prorsd1	prolyl-tRNA synthetase domain containing 1	0.243597	0.00662633
17226043	-	chr1	106.539	106.714	0	ENSMUSG00000057329	12043	Bcl2	B cell leukemia/lymphoma 2	-0.243583	0.00662954
17471213	-	chr6	973.053	973.077	845.968	ENSMUSG00000038028	319801	Tigar	Trp53 induced glycolysis repulatory phosphatase	0.243567	0.00663332
17359327	+	chr19	2441.4	2441.41	2401.31	ENSMUSG00000054827	107141	Cyp2c50	cytochrome P450, family 2, subfamily c, polypeptide 50	-0.24349	0.00665093
17414482	+	chr4	597.431	597.528	537.625	ENSMUSG00000028385	209131	Snx30	sorting nexin family member 30	-0.243465	0.00665686
17513289	-	chr8	1256.83	1256.85	1141.15	ENSMUSG00000055435	17132	Maf	avian musculoaponeurotic fibrosarcoma oncogene homolog	-0.243266	0.00670275
17518991	+	chr9	1340.54	1340.56	1270.55	ENSMUSG00000011958	12175	Bnip2	BCL2/adenovirus E1B interacting protein 2	-0.243247	0.00670717
17282117	-	chr12	1726.81	1726.83	1647.92	ENSMUSG00000021118	27260	Plek2	pleckstrin 2	-0.242967	0.00677258
17246963	+	chr11	1531.34	1531.34	1525.84	NA	102639290	Gm11963	predicted gene 11963	-0.242925	0.00678252
17411716	+	chr4	547.395	547.448	537.625	NA	320152	4930412C18Rik	RIKEN cDNA 4930412C18 gene	-0.242834	0.00680399
17515277	+	chr9	1292.16	1292.25	1270.55	ENSMUSG00000032187	20586	Smarca4	SWI/SNF related, matrix associated, actin dependent regulator of chromatin, subfamily a, member 4	0.242816	0.00680803
17323838	+	chr16	2137.51	2137.54	2117.42	ENSMUSG00000062901	75785	Klhl24	kelch-like 24	-0.242807	0.00681015
17254776	+	chr11	1613.43	1613.45	1525.84	ENSMUSG00000018401	170749	Mtmr4	myotubularin related protein 4	0.242759	0.00682158
17482969	+	chr7	1121.41	1121.58	995.704	ENSMUSG00000032743	233865	D430042O09Rik	RIKEN cDNA D430042O09 gene	-0.242721	0.00683051
17493331	-	chr7	1088.35	1088.37	995.704	ENSMUSG00000041328	74737	Pcf11	PCF11 cleavage and polyadenylation factor subunit	-0.242629	0.00685235
17449899	-	chr5	790.203	790.297	694.133	ENSMUSG00000034724	231464	Cnot6l	CCR4-NOT transcription complex, subunit 6-like	-0.242608	0.00685729
17531877	-	chr9	1384.92	1384.94	1270.55	ENSMUSG00000032431	56693	Crtap	cartilage associated protein	-0.242603	0.00685836
17307905	-	chr14	1955.27	1955.34	1888.47	ENSMUSG00000022048	12934	Dpysl2	dihydropyrimidinase-like 2	-0.24259	0.00686164
17410529	-	chr3	512.992	513.009	377.585	ENSMUSG00000028165	67006	Cisd2	CDGSH iron sulfur domain 2	0.242588	0.00686203
17467154	-	chr6	903.474	903.503	845.968	ENSMUSG00000037826	243382	Ppm1k	protein phosphatase 1K (PP2C domain containing)	-0.242456	0.00689331
17404796	-	chr3	414.034	414.061	377.585	ENSMUSG00000027712	11747	Anxa5	annexin A5	0.242377	0.00691231
17261730	-	chr11	1561.65	1561.67	1525.84	ENSMUSG00000018848	104458	Rars	arginyl-tRNA synthetase	0.242354	0.00691773
17423915	-	chr4	572.577	572.782	537.625	ENSMUSG00000073910	214944	Mob3b	MOB kinase activator 3B	-0.242331	0.00692333
17507057	-	chr8	1144.3	1144.43	1141.15	ENSMUSG00000005534	16337	Insr	insulin receptor	-0.242273	0.0069371
17497223	-	chr7	1129.43	1129.49	995.704	ENSMUSG00000030986	101437	Dhx32	DEAH (Asp-Glu-Ala-His) box polypeptide 32	0.242234	0.00694638
17360462	+	chr19	2456.57	2456.61	2401.31	ENSMUSG00000024981	433256	Acsl5	acyl-CoA synthetase long-chain family member 5	0.242183	0.00695868
17493614	-	chr7	1094.59	1094.85	995.704	ENSMUSG00000035354	78610	Uvrag	UV radiation resistance associated gene	-0.242161	0.00696398
17371503	+	chr2	265.334	265.344	195.472	ENSMUSG00000068882	20823	Ssb	Sjogren syndrome antigen B	0.242136	0.00697
17283056	-	chr12	1739.73	1739.77	1647.92	ENSMUSG00000020964	20338	Sel1l	sel-1 suppressor of lin-12-like (C. elegans)	0.24207	0.00698599
17548042	+	chr18	2334.9	2334.9	2310.61	ENSMUSG00000000420	14423	Galnt1	polypeptide N-acetylgalactosaminyltransferase 1	0.242065	0.00698703
17267076	-	chr11	1610.67	1610.71	1525.84	ENSMUSG00000020530	217039	Ggnbp2	gametogenetin binding protein 2	-0.241999	0.00700308
17526576	-	chr9	1316.48	1316.48	1270.55	ENSMUSG00000032085	21345	Tagln	transgelin	-0.241991	0.00700483
17463781	+	chr6	981.331	981.351	845.968	ENSMUSG00000030208	13730	Emp1	epithelial membrane protein 1	-0.241919	0.00702237
17242910	-	chr10	1475.53	1475.54	1395.14	ENSMUSG00000035478	17192	Mbd3	methyl-CpG binding domain protein 3	0.241893	0.00702864
17512833	-	chr8	1250.82	1250.84	1141.15	ENSMUSG00000031729	71955	Ist1	increased sodium tolerance 1 homolog (yeast)	0.241876	0.00703282
17249918	+	chr11	1583.64	1583.65	1525.84	ENSMUSG00000020519	50724	Sap30l	SAP30-like	0.241833	0.00704309
17386481	-	chr2	268.565	268.691	195.472	ENSMUSG00000027108	67059	Ola1	Obg-like ATPase 1	0.241573	0.00710658
17381892	-	chr2	209.448	209.528	195.472	ENSMUSG00000063275	30963	Hacd1	3-hydroxyacyl-CoA dehydratase 1	0.241558	0.00711027
17264562	-	chr11	1595.14	1595.16	1525.84	ENSMUSG00000032782	216846	Cntrob	centrobin, centrosomal BRCA2 interacting protein	0.241448	0.00713722
17507584	-	chr8	1154.4	1154.43	1141.15	ENSMUSG00000038506	102323	Dcun1d2	DCN1, defective in cullin neddylation 1, domain containing 2 (S. cerevisiae)	0.241355	0.00716
17228588	-	chr1	156.806	156.94	0	ENSMUSG00000026594	78255	Ralgps2	Ral GEF with PH domain and SH3 binding motif 2	-0.24134	0.00716378
17444506	+	chr5	838.902	838.992	694.133	ENSMUSG00000045482	100683	Trrap	transformation/transcription domain-associated protein	0.241332	0.00716574
17455111	-	chr5	839.569	839.589	694.133	ENSMUSG00000038656	13114	Cyp3a16	cytochrome P450, family 3, subfamily a, polypeptide 16	-0.241315	0.00716996
17297490	+	chr14	1909.17	1909.17	1888.47	ENSMUSG00000039357	73068	Fut11	fucosyltransferase 11	-0.241285	0.00717737
17346210	-	chr17	2271.89	2271.9	2215.62	ENSMUSG00000047123	106759	Ticam1	toll-like receptor adaptor molecule 1	-0.241283	0.00717792
17263877	-	chr11	1587.57	1587.6	1525.84	ENSMUSG00000020528	212627	Prpsap2	phosphoribosyl pyrophosphate synthetase-associated protein 2	0.241247	0.00718678
17322163	-	chr15	2115.59	2115.6	2013.37	ENSMUSG00000001281	16421	Itgb7	integrin beta 7	-0.241224	0.00719234
17268289	-	chr11	1621.91	1621.91	1525.84	ENSMUSG00000006057	11951	Atp5g1	ATP synthase, H+ transporting, mitochondrial F0 complex, subunit C1 (subunit 9)	-0.241185	0.00720208
17421110	+	chr4	679.372	679.384	537.625	ENSMUSG00000040706	75986	Agmat	agmatine ureohydrolase (agmatinase)	-0.241117	0.00721897
17429454	-	chr4	658.165	658.195	537.625	ENSMUSG00000028633	51797	Ctps	cytidine 5'-triphosphate synthase	0.241099	0.00722338
17542695	-	chrX	2537.16	2537.17	2462.75	ENSMUSG00000031400	14381	G6pdx	glucose-6-phosphate dehydrogenase X-linked	0.241047	0.00723623
17406247	-	chr3	460.478	460.489	377.585	ENSMUSG00000028003	79235	Lrat	lecithin-retinol acyltransferase (phosphatidylcholine-retinol-O-acyltransferase)	-0.241023	0.00724224
17472598	-	chr6	988.979	989.068	845.968	ENSMUSG00000030279	74741	C2cd5	C2 calcium-dependent domain containing 5	0.241015	0.00724438
17258093	+	chr11	1640.69	1640.71	1525.84	ENSMUSG00000051043	70355	Gprc5c	G protein-coupled receptor, family C, group 5, member C	-0.240899	0.00727312
17490452	-	chr7	1040.6	1040.63	995.704	ENSMUSG00000060279	11771	Ap2a1	adaptor-related protein complex 2, alpha 1 subunit	0.240849	0.00728572
17236739	+	chr10	1490.66	1490.69	1395.14	ENSMUSG00000074781	93765	Ube2n	ubiquitin-conjugating enzyme E2N	0.240762	0.00730751
17270919	-	chr11	1632.34	1632.45	1525.84	ENSMUSG00000040548	21763	Tex2	testis expressed gene 2	0.240723	0.00731728
17347435	-	chr17	2294.96	2294.98	2215.62	ENSMUSG00000036533	260409	Cdc42ep3	CDC42 effector protein (Rho GTPase binding) 3	-0.240629	0.00734105
17279148	+	chr12	1759.46	1759.47	1647.92	ENSMUSG00000021282	217869	Eif5	eukaryotic translation initiation factor 5	-0.24053	0.00736588
17419437	+	chr4	670.189	670.207	537.625	ENSMUSG00000056529	19204	Ptafr	platelet-activating factor receptor	-0.240432	0.00739074
17263959	-	chr11	1588.15	1588.3	1525.84	ENSMUSG00000018501	20185	Ncor1	nuclear receptor co-repressor 1	-0.240408	0.00739671
17481284	+	chr7	1100	1100.04	995.704	ENSMUSG00000056144	94094	Trim34a	tripartite motif-containing 34A	-0.240375	0.00740516
17239227	-	chr10	1405.69	1405.7	1395.14	ENSMUSG00000019832	67844	Rab32	RAB32, member RAS oncogene family	0.240304	0.00742309
17346107	-	chr17	2271.69	2271.7	2215.62	ENSMUSG00000019578	66530	Ubxn6	UBX domain protein 6	-0.240064	0.00748441
17496839	-	chr7	1123.7	1123.7	995.704	ENSMUSG00000030793	66824	Pycard	PYD and CARD domain containing	0.240036	0.00749167
17348648	+	chr18	2325.39	2325.51	2310.61	ENSMUSG00000054321	72504	Taf4b	TATA-box binding protein associated factor 4b	0.24001	0.00749822
17220264	+	chr1	181.226	181.228	0	ENSMUSG00000054135	329307	A430110L20Rik	RIKEN cDNA A430110L20 gene	-0.240003	0.00750004
17415544	+	chr4	633.182	633.552	537.625	ENSMUSG00000028573	75578	Fggy	FGGY carbohydrate kinase domain containing	0.239827	0.00754552
17329926	-	chr16	2150.8	2150.8	2117.42	ENSMUSG00000097318	100502742	1700007L15Rik	RIKEN cDNA 1700007L15 gene	-0.239764	0.00756172
17229502	-	chr1	170.142	170.175	0	ENSMUSG00000026670	107652	Uap1	UDP-N-acetylglucosamine pyrophosphorylase 1	0.239737	0.00756861
17473177	+	chr7	999.334	999.346	995.704	ENSMUSG00000008373	68988	Prpf31	pre-mRNA processing factor 31	0.239693	0.00758
17273910	+	chr12	1656.24	1656.26	1647.92	ENSMUSG00000020605	58240	Hs1bp3	HCLS1 binding protein 3	-0.239606	0.00760257
17464626	-	chr6	851.189	851.224	845.968	ENSMUSG00000029759	269823	Pon3	paraoxonase 3	-0.23956	0.00761448
17277352	+	chr12	1733.03	1733.05	1647.92	ENSMUSG00000004789	78920	Dlst	dihydrolipoamide S-succinyltransferase (E2 component of 2-oxo-glutarate complex)	0.23955	0.00761712
17515539	+	chr9	1296.03	1296.15	1270.55	ENSMUSG00000036611	67484	Eepd1	endonuclease/exonuclease/phosphatase family domain containing 1	0.239433	0.00764765
17295093	-	chr13	1863.4	1863.42	1768.05	ENSMUSG00000021681	66549	Aggf1	angiogenic factor with G patch and FHA domains 1	0.239358	0.00766734
17268661	-	chr11	1623.76	1623.82	1525.84	ENSMUSG00000017417	72324	Plxdc1	plexin domain containing 1	-0.239285	0.00768652
17456841	+	chr6	876.37	876.421	845.968	ENSMUSG00000029775	76788	Klhdc10	kelch domain containing 10	0.239283	0.0076869
17481801	+	chr7	1106.73	1106.76	995.704	ENSMUSG00000005609	22083	Ctr9	CTR9 homolog, Paf1/RNA polymerase II complex component	0.239233	0.0077
17309143	-	chr14	1990.1	1990.11	1888.47	ENSMUSG00000075486	66200	Commd6	COMM domain containing 6	0.238937	0.0077782
17524141	-	chr9	1285.81	1285.83	1270.55	ENSMUSG00000031935	234959	Med17	mediator complex subunit 17	-0.238935	0.00777875
17424293	-	chr4	579.337	579.338	537.625	ENSMUSG00000036114	69961	Rpp25l	ribonuclease P/MRP 25 subunit-like	0.238738	0.00783108
17319783	-	chr15	2096.53	2096.55	2013.37	ENSMUSG00000018042	109754	Cyb5r3	cytochrome b5 reductase 3	0.238738	0.00783118
17328640	-	chr16	2134.57	2134.62	2117.42	ENSMUSG00000038965	22195	Ube2l3	ubiquitin-conjugating enzyme E2L 3	0.238722	0.00783536
17432976	-	chr4	686.12	686.125	537.625	ENSMUSG00000028989	654812	Angptl7	angiopoietin-like 7	-0.23866	0.00785202
17526160	-	chr9	1314.8	1314.82	1270.55	ENSMUSG00000032109	270151	Nlrx1	NLR family member X1	0.238562	0.00787806
17506042	+	chr8	1259.43	1260.47	1141.15	ENSMUSG00000031841	12554	Cdh13	cadherin 13	-0.238407	0.00791981
17510212	-	chr8	1211.99	1212	1141.15	ENSMUSG00000002908	84036	Kcnn1	potassium intermediate/small conductance calcium-activated channel, subfamily N, member 1	0.238314	0.00794486
17241013	-	chr10	1454.59	1454.76	1395.14	ENSMUSG00000009647	215999	Mcu	mitochondrial calcium uniporter	0.238274	0.00795569
17509208	-	chr8	1187.88	1187.89	1141.15	ENSMUSG00000097534	100503498	Gm16675	predicted gene, 16675	-0.238267	0.00795764
17368714	+	chr2	224.131	224.159	195.472	ENSMUSG00000026812	64930	Tsc1	tuberous sclerosis 1	-0.238235	0.00796633
17362330	-	chr19	2408.74	2408.8	2401.31	ENSMUSG00000024758	20168	Rtn3	reticulon 3	-0.238183	0.00798043
17511677	-	chr8	1234.25	1234.28	1141.15	ENSMUSG00000057400	13884	Ces1c	carboxylesterase 1C	-0.23817	0.00798378
17295346	-	chr13	1866.3	1866.31	1768.05	ENSMUSG00000041747	105372	Utp15	UTP15 small subunit processome component	-0.238056	0.00801483
17380911	+	chr2	376.456	376.457	195.472	NA	320800	9230112E08Rik	RIKEN cDNA 9230112E08 gene	-0.238022	0.00802412
17397511	+	chr3	430.627	430.847	377.585	ENSMUSG00000048332	108927	Lhfp	lipoma HMGIC fusion partner	-0.237948	0.00804437
17279070	+	chr12	1759.09	1759.19	1647.92	ENSMUSG00000021277	22031	Traf3	TNF receptor-associated factor 3	0.23794	0.00804655
17248873	+	chr11	1574.64	1574.64	1525.84	ENSMUSG00000020372	14694	Rack1	receptor for activated C kinase 1	-0.237924	0.00805077
17508052	-	chr8	1163.72	1163.74	1141.15	ENSMUSG00000008892	22335	Vdac3	voltage-dependent anion channel 3	0.237899	0.00805764
17360181	+	chr19	2448.89	2448.96	2401.31	ENSMUSG00000025060	20874	Slk	STE20-like kinase	0.237853	0.0080702
17491961	-	chr7	1062.35	1062.39	995.704	ENSMUSG00000030509	117589	Asb7	ankyrin repeat and SOCS box-containing 7	0.237824	0.00807834
17477979	+	chr7	1041.41	1041.41	995.704	ENSMUSG00000059824	13170	Dbp	D site albumin promoter binding protein	-0.237799	0.00808521
17232593	+	chr10	1434.11	1434.25	1395.14	ENSMUSG00000019846	16775	Lama4	laminin, alpha 4	-0.23752	0.00816204
17384422	-	chr2	230.554	230.573	195.472	ENSMUSG00000035875	98870	AI182371	expressed sequence AI182371	-0.237408	0.0081929
17500327	+	chr8	1168.41	1168.42	1141.15	ENSMUSG00000031490	13685	Eif4ebp1	eukaryotic translation initiation factor 4E binding protein 1	-0.237317	0.00821833
17400599	+	chr3	474.143	474.147	377.585	ENSMUSG00000038393	56338	Txnip	thioredoxin interacting protein	-0.237315	0.00821893
17467656	-	chr6	917.781	917.791	845.968	ENSMUSG00000052962	66223	Mrpl35	mitochondrial ribosomal protein L35	0.237313	0.00821931
17495297	-	chr7	1109.97	1109.98	995.704	ENSMUSG00000030751	26440	Psma1	proteasome (prosome, macropain) subunit, alpha type 1	0.237258	0.0082348
17312622	+	chr15	2090.28	2090.28	2013.37	ENSMUSG00000003970	26961	Rpl8	ribosomal protein L8	-0.237249	0.00823718
17535627	+	chrX	2536.46	2536.48	2462.75	ENSMUSG00000031378	11666	Abcd1	ATP-binding cassette, sub-family D (ALD), member 1	0.237237	0.00824069
17390296	-	chr2	316.21	316.323	195.472	ENSMUSG00000090100	140810	Ttbk2	tau tubulin kinase 2	0.237229	0.00824275
17346528	-	chr17	2272.83	2272.85	2215.62	ENSMUSG00000024164	12266	C3	complement component 3	-0.237105	0.00827749
17450748	-	chr5	802.574	802.582	694.133	ENSMUSG00000029490	243197	Mfsd7a	major facilitator superfamily domain containing 7A	0.237045	0.00829436
17264102	-	chr11	1589.72	1589.76	1525.84	ENSMUSG00000070407	54710	Hs3st3b1	heparan sulfate (glucosamine) 3-O-sulfotransferase 3B1	-0.236951	0.00832062
17259276	+	chr11	1646.07	1646.13	1525.84	ENSMUSG00000039741	268515	Bahcc1	BAH domain and coiled-coil containing 1	0.236867	0.00834424
17439909	+	chr5	799.652	799.746	694.133	ENSMUSG00000054720	100604	Lrrc8c	leucine rich repeat containing 8 family, member C	-0.236865	0.00834505
17232649	+	chr10	1434.51	1434.71	1395.14	ENSMUSG00000019843	14360	Fyn	Fyn proto-oncogene	-0.236839	0.00835237
17510885	-	chr8	1224.46	1224.48	1141.15	ENSMUSG00000035151	244548	Elmod2	ELMO/CED-12 domain containing 2	0.236836	0.00835311
17447081	-	chr5	727.347	727.351	694.133	ENSMUSG00000037379	100689	Spon2	spondin 2, extracellular matrix protein	0.236815	0.00835897
17408546	-	chr3	479.443	479.51	377.585	ENSMUSG00000033147	242126	Slc22a15	solute carrier family 22 (organic anion/cation transporter), member 15	0.236794	0.00836509
17297125	+	chr14	1900.02	1900.71	1888.47	ENSMUSG00000021745	19270	Ptprg	protein tyrosine phosphatase, receptor type, G	-0.236749	0.00837784
17339604	+	chr17	2290.02	2290.05	2215.62	ENSMUSG00000024069	210148	Slc30a6	solute carrier family 30 (zinc transporter), member 6	0.236483	0.00845328
17249888	+	chr11	1583.36	1583.37	1525.84	ENSMUSG00000020522	216760	Mfap3	microfibrillar-associated protein 3	0.236455	0.00846129
17541493	-	chrX	2511.76	2512.03	2462.75	ENSMUSG00000031109	209224	Enox2	ecto-NOX disulfide-thiol exchanger 2	-0.236389	0.0084802
17449456	-	chr5	782.793	782.809	694.133	ENSMUSG00000044221	231413	Grsf1	G-rich RNA sequence binding factor 1	-0.236387	0.00848064
17498426	-	chr7	1140.18	1140.26	995.704	ENSMUSG00000037519	233977	Ppfia1	protein tyrosine phosphatase, receptor type, f polypeptide (PTPRF), interacting protein (liprin), alpha 1	0.236348	0.00849196
17430487	-	chr4	667.252	667.266	537.625	ENSMUSG00000053841	109658	Txlna	taxilin alpha	0.236258	0.00851781
17338637	+	chr17	2271.52	2271.52	2215.62	ENSMUSG00000003198	224893	Zfp959	zinc finger protein 959	-0.236158	0.00854662
17396941	+	chr3	413.651	413.68	377.585	ENSMUSG00000027710	229211	Acad9	acyl-Coenzyme A dehydrogenase family, member 9	0.23596	0.00860364
17504837	+	chr8	1246.75	1246.77	1141.15	ENSMUSG00000089432	100316712	Mir1966	microRNA 1966	-0.23596	0.00860379
17248242	+	chr11	1558.04	1558.05	1525.84	ENSMUSG00000040767	78372	Snrnp25	small nuclear ribonucleoprotein 25 (U11/U12)	0.235908	0.00861868
17314729	+	chr15	2112.47	2112.48	2013.37	ENSMUSG00000038009	72778	Dnajc22	DnaJ heat shock protein family (Hsp40) member C22	0.235799	0.00865033
17329454	-	chr16	2143.38	2143.52	2117.42	ENSMUSG00000038168	210530	P3h2	prolyl 3-hydroxylase 2	-0.235722	0.00867279
17232634	+	chr10	1434.28	1434.29	1395.14	ENSMUSG00000019845	71924	Tube1	epsilon-tubulin 1	-0.23572	0.00867343
17237547	+	chr10	1512.77	1512.83	1395.14	ENSMUSG00000020183	70574	Cpm	carboxypeptidase M	0.235699	0.00867967
17499038	+	chr8	1152.87	1152.98	1141.15	ENSMUSG00000031511	54126	Arhgef7	Rho guanine nucleotide exchange factor (GEF7)	-0.235527	0.00872994
17284490	-	chr12	1762.31	1762.31	1647.92	NA	238427	Ighv6-6	immunoglobulin heavy variable 6-6	-0.235421	0.00876119
17460433	+	chr6	932.406	932.438	845.968	ENSMUSG00000046679	232196	C87436	expressed sequence C87436	-0.23538	0.00877328
17260474	-	chr11	1533.04	1533.05	1525.84	ENSMUSG00000020427	16009	Igfbp3	insulin-like growth factor binding protein 3	-0.23525	0.00881159
17277294	+	chr12	1732.69	1732.69	1647.92	ENSMUSG00000021241	74316	Isca2	iron-sulfur cluster assembly 2	0.235209	0.00882379
17497076	-	chr7	1127.94	1128.02	995.704	ENSMUSG00000030930	77590	Chst15	carbohydrate (N-acetylgalactosamine 4-sulfate 6-O) sulfotransferase 15	-0.235205	0.00882486
17537607	+	chrX	2596.8	2596.83	2462.75	ENSMUSG00000031256	108062	Cstf2	cleavage stimulation factor, 3' pre-RNA subunit 2	0.235017	0.0088807
17416212	+	chr4	642.539	642.641	537.625	ENSMUSG00000078612	242594	Fyb2	FYN binding protein 2	0.234999	0.00888618
17302889	+	chr14	2011	2011.36	1888.47	ENSMUSG00000041650	110821	Pcca	propionyl-Coenzyme A carboxylase, alpha polypeptide	0.234764	0.0089564
17223903	-	chr1	66.8309	66.8583	0	ENSMUSG00000026003	11363	Acadl	acyl-Coenzyme A dehydrogenase, long-chain	-0.234747	0.00896161
17441365	+	chr5	811.253	811.408	694.133	ENSMUSG00000061288	330177	Taok3	TAO kinase 3	-0.234721	0.00896944
17531671	-	chr9	1381.41	1381.43	1270.55	ENSMUSG00000049555	20776	Tmie	transmembrane inner ear	0.234624	0.00899861
17422449	+	chr4	692.589	692.606	537.625	ENSMUSG00000029056	269614	Pank4	pantothenate kinase 4	-0.234487	0.00904006
17463930	+	chr6	985.584	985.925	845.968	ENSMUSG00000030228	18705	Pik3c2g	phosphatidylinositol-4-phosphate 3-kinase catalytic subunit type 2 gamma	-0.234455	0.00904968
17348950	+	chr18	2334.57	2334.57	2310.61	ENSMUSG00000024276	69256	Zfp397	zinc finger protein 397	-0.23442	0.00906039
17422722	+	chr4	693.456	693.458	537.625	ENSMUSG00000065990	66077	Aurkaip1	aurora kinase A interacting protein 1	0.234344	0.00908338
17422904	+	chr4	693.828	693.831	537.625	NA	100382	AW011738	expressed sequence AW011738	0.234227	0.00911895
17365014	-	chr19	2445.35	2445.38	2401.31	ENSMUSG00000025198	226144	Erlin1	ER lipid raft associated 1	-0.234219	0.00912165
17504616	+	chr8	1246.23	1246.24	1141.15	ENSMUSG00000062181	13909	Ces3b	carboxylesterase 3B	-0.233793	0.00925236
17249176	+	chr11	1576.21	1576.22	1525.84	ENSMUSG00000007850	59013	Hnrnph1	heterogeneous nuclear ribonucleoprotein H1	-0.233752	0.00926505
17506073	+	chr8	1260.54	1260.56	1141.15	ENSMUSG00000074064	56690	Mlycd	malonyl-CoA decarboxylase	-0.233562	0.00932386
17440812	+	chr5	808.264	808.272	694.133	ENSMUSG00000029591	22256	Ung	uracil DNA glycosylase	-0.233488	0.0093471
17211004	+	chr1	9.54797	9.57636	0	ENSMUSG00000025911	76187	Adhfe1	alcohol dehydrogenase, iron containing, 1	-0.233439	0.00936213
17362874	-	chr19	2412.38	2412.39	2401.31	ENSMUSG00000024730	64381	Ms4a8a	membrane-spanning 4-domains, subfamily A, member 8A	0.233386	0.00937879
17528692	-	chr9	1342.17	1342.32	1270.55	ENSMUSG00000032232	68178	Cgnl1	cingulin-like 1	0.233332	0.00939565
17279509	+	chr12	1761.07	1761.07	1647.92	ENSMUSG00000006360	12925	Crip1	cysteine-rich protein 1 (intestinal)	-0.233289	0.00940906
17442165	+	chr5	816.983	817.002	694.133	ENSMUSG00000029474	80751	Rnf34	ring finger protein 34	0.23325	0.00942138
17459696	+	chr6	918.597	918.605	845.968	NA	100038714	Gm15401	predicted gene 15401	0.233152	0.0094524
17220809	+	chr1	191.576	191.623	0	ENSMUSG00000037461	77065	Ints7	integrator complex subunit 7	0.233127	0.00945998
17422629	+	chr4	693.25	693.275	537.625	ENSMUSG00000029062	12537	Cdk11b	cyclin-dependent kinase 11B	0.233109	0.00946574
17244843	-	chr10	1503.64	1504.15	1395.14	ENSMUSG00000035864	20979	Syt1	synaptotagmin I	-0.233098	0.00946922
17302656	+	chr14	2005.4	2006.45	1888.47	ENSMUSG00000058571	23888	Gpc6	glypican 6	-0.233068	0.00947886
17253055	+	chr11	1601.49	1601.51	1525.84	ENSMUSG00000017774	17913	Myo1c	myosin IC	-0.232899	0.00953221
17217777	+	chr1	136.415	136.44	0	ENSMUSG00000026404	67997	Ddx59	DEAD (Asp-Glu-Ala-Asp) box polypeptide 59	-0.232874	0.00954011
17399012	+	chr3	465.882	465.907	377.585	ENSMUSG00000001416	12462	Cct3	chaperonin containing Tcp1, subunit 3 (gamma)	0.232858	0.00954516
17403514	+	chr3	523.99	524.025	377.585	ENSMUSG00000036825	99167	Ssx2ip	synovial sarcoma, X 2 interacting protein	0.232847	0.00954871
17463650	+	chr6	979.073	979.075	845.968	ENSMUSG00000072704	381820	Smim10l1	small integral membrane protein 10 like 1	0.232843	0.00955001
17498126	-	chr7	1138.28	1138.28	995.704	ENSMUSG00000000031	14955	H19	H19, imprinted maternally expressed transcript	-0.232842	0.00955025
17535767	+	chrX	2537.02	2537.02	2462.75	ENSMUSG00000008682	110954	Rpl10	ribosomal protein L10	-0.232715	0.00959076
17337142	+	chr17	2251.09	2251.1	2215.62	ENSMUSG00000067235	15007	H2-Q10	histocompatibility 2, Q region locus 10	0.232594	0.00962935
17318907	-	chr15	2091.33	2091.34	2013.37	ENSMUSG00000016554	55944	Eif3d	eukaryotic translation initiation factor 3, subunit D	0.232529	0.00965009
17405142	-	chr3	429.104	429.146	377.585	ENSMUSG00000037111	73251	Setd7	SET domain containing (lysine methyltransferase) 7	-0.232508	0.00965684
17249282	+	chr11	1577.1	1577.12	1525.84	ENSMUSG00000020385	12750	Clk4	CDC like kinase 4	-0.232389	0.00969526
17459463	+	chr6	917.239	917.253	845.968	ENSMUSG00000098623	102465900	Mir8112	microRNA 8112	-0.232348	0.0097084
17470616	-	chr6	968.815	968.824	845.968	ENSMUSG00000040552	12267	C3ar1	complement component 3a receptor 1	0.232306	0.00972186
17212087	+	chr1	39.1938	39.3623	0	ENSMUSG00000026077	18143	Npas2	neuronal PAS domain protein 2	0.232044	0.00980683
17435888	+	chr5	725.022	725.04	694.133	ENSMUSG00000029165	231093	Agbl5	ATP/GTP binding protein-like 5	-0.231981	0.00982748
17374827	+	chr2	315.066	315.079	195.472	ENSMUSG00000085438	66602	1700020I14Rik	RIKEN cDNA 1700020I14 gene	-0.23181	0.00988316
17387473	-	chr2	280.143	280.151	195.472	ENSMUSG00000050043	66958	Tmx2	thioredoxin-related transmembrane protein 2	0.231766	0.00989752
17267846	-	chr11	1620.18	1620.23	1525.84	ENSMUSG00000020865	76408	Abcc3	ATP-binding cassette, sub-family C (CFTR/MRP), member 3	-0.231757	0.00990052
17368330	+	chr2	222.052	222.064	195.472	ENSMUSG00000026921	353156	Egfl7	EGF-like domain 7	-0.231524	0.00997719
17421187	+	chr4	681.037	681.046	537.625	ENSMUSG00000046862	242736	Pramef8	PRAME family member 8	0.231484	0.00999031
17532442	-	chr9	1393.4	1393.41	1270.55	ENSMUSG00000047036	235682	Zfp445	zinc finger protein 445	0.231462	0.00999774
17283463	-	chr12	1750.49	1750.62	1647.92	ENSMUSG00000057963	217837	Itpk1	inositol 1,3,4-triphosphate 5/6 kinase	0.23145	0.0100017
17387385	-	chr2	279.803	279.897	195.472	ENSMUSG00000059588	54598	Calcrl	calcitonin receptor-like	-0.23133	0.0100415
17414600	+	chr4	600.191	600.327	537.625	ENSMUSG00000059810	50780	Rgs3	regulator of G-protein signaling 3	-0.231319	0.0100452
17346185	-	chr17	2271.81	2271.84	2215.62	ENSMUSG00000001229	224897	Dpp9	dipeptidylpeptidase 9	0.231303	0.0100504
17469121	-	chr6	938.34	938.674	845.968	ENSMUSG00000030020	243548	Prickle2	prickle planar cell polarity protein 2	-0.231274	0.0100602
17492196	-	chr7	1069.98	1070.26	995.704	ENSMUSG00000025790	108116	Slco3a1	solute carrier organic anion transporter family, member 3a1	0.231235	0.0100732
17230087	-	chr1	173.921	173.942	0	ENSMUSG00000039997	15950	Ifi203	interferon activated gene 203	-0.231204	0.0100834
17345696	-	chr17	2263.22	2263.24	2215.62	ENSMUSG00000023988	53414	Bysl	bystin-like	0.231133	0.0101071
17239714	-	chr10	1417.96	1417.96	1395.14	ENSMUSG00000045680	21412	Tcf21	transcription factor 21	-0.231062	0.0101307
17248666	+	chr11	1570.36	1570.4	1525.84	ENSMUSG00000019189	74315	Rnf145	ring finger protein 145	-0.231025	0.0101432
17259220	+	chr11	1645.75	1645.76	1525.84	ENSMUSG00000025371	208092	Chmp6	charged multivesicular body protein 6	0.231023	0.0101439
17435267	+	chr5	718.298	718.315	694.133	ENSMUSG00000048439	231042	Nupl2	nucleoporin like 2	0.230886	0.0101899
17381864	-	chr2	208.982	209.017	195.472	ENSMUSG00000026723	13434	Trdmt1	tRNA aspartic acid methyltransferase 1	-0.230882	0.0101911
17358482	+	chr19	2430.28	2430.28	2401.31	ENSMUSG00000040105	74411	Plpp6	phospholipid phosphatase 6	0.230881	0.0101917
17412645	+	chr4	572.175	572.192	537.625	ENSMUSG00000028291	433693	Akirin2	akirin 2	0.230764	0.0102312
17501250	+	chr8	1197.44	1197.47	1141.15	ENSMUSG00000031613	15446	Hpgd	hydroxyprostaglandin dehydrogenase 15 (NAD)	0.230706	0.0102506
17514379	+	chr9	1273.95	1274.03	1270.55	ENSMUSG00000025898	244672	Cwf19l2	CWF19-like 2, cell cycle control (S. pombe)	-0.230636	0.0102742
17363954	-	chr19	2433.44	2433.7	2401.31	ENSMUSG00000040451	208449	Sgms1	sphingomyelin synthase 1	-0.230615	0.0102816
17448614	-	chr5	766.434	766.637	694.133	ENSMUSG00000005220	53419	Corin	corin	0.230603	0.0102855
17493583	-	chr7	1094.29	1094.36	995.704	ENSMUSG00000035401	233545	Emsy	EMSY, BRCA2-interacting transcriptional repressor	-0.2306	0.0102865
17392472	-	chr2	341.713	341.984	195.472	ENSMUSG00000037110	241694	Ralgapa2	Ral GTPase activating protein, alpha subunit 2 (catalytic)	-0.230556	0.0103013
17507440	-	chr8	1152.66	1152.7	1141.15	ENSMUSG00000056228	71941	Cars2	cysteinyl-tRNA synthetase 2 (mitochondrial)(putative)	-0.230545	0.0103052
17512502	-	chr8	1246.86	1246.9	1141.15	ENSMUSG00000013150	70575	Gfod2	glucose-fructose oxidoreductase domain containing 2	0.230522	0.0103131
17501839	+	chr8	1211.32	1211.33	1141.15	ENSMUSG00000002342	234371	Tmem161a	transmembrane protein 161A	-0.230399	0.0103548
17459952	+	chr6	929.083	929.087	845.968	ENSMUSG00000030036	57377	Mogs	mannosyl-oligosaccharide glucosidase	-0.23035	0.0103716
17419636	+	chr4	671.209	671.216	537.625	ENSMUSG00000028848	100210	Gpn2	GPN-loop GTPase 2	0.230317	0.0103827
17331731	-	chr16	2204.79	2204.85	2117.42	ENSMUSG00000052299	78913	Ltn1	listerin E3 ubiquitin protein ligase 1	-0.230296	0.01039
17508036	-	chr8	1163.52	1163.54	1141.15	ENSMUSG00000031482	18408	Slc25a15	solute carrier family 25 (mitochondrial carrier ornithine transporter), member 15	0.230172	0.0104325
17389928	-	chr2	315.127	315.135	195.472	ENSMUSG00000027305	69702	Ndufaf1	NADH dehydrogenase (ubiquinone) 1 alpha subcomplex, assembly factor 1	0.230049	0.0104749
17499857	+	chr8	1163.34	1163.37	1141.15	ENSMUSG00000031479	70160	Vps36	vacuolar protein sorting 36	0.229918	0.01052
17507435	-	chr8	1152.6	1152.62	1141.15	ENSMUSG00000031504	19332	Rab20	RAB20, member RAS oncogene family	-0.229913	0.0105217
17451816	-	chr5	810.542	810.556	694.133	ENSMUSG00000041548	80888	Hspb8	heat shock protein 8	0.229891	0.0105294
17332766	+	chr17	2221.12	2221.38	2215.62	ENSMUSG00000034265	224454	Zdhhc14	zinc finger, DHHC domain containing 14	0.229853	0.0105427
17324034	+	chr16	2138.07	2138.08	2117.42	ENSMUSG00000006998	21762	Psmd2	proteasome (prosome, macropain) 26S subunit, non-ATPase, 2	0.229803	0.0105599
17377268	+	chr2	342.333	342.442	195.472	ENSMUSG00000074749	228730	Kiz	kizuna centrosomal protein	-0.229761	0.0105747
17315546	+	chr15	2116.62	2116.62	2013.37	ENSMUSG00000046434	15382	Hnrnpa1	heterogeneous nuclear ribonucleoprotein A1	-0.229759	0.0105752
17410748	-	chr3	519.826	519.977	377.585	ENSMUSG00000028273	56376	Pdlim5	PDZ and LIM domain 5	0.229706	0.0105938
17396996	+	chr3	414.448	414.638	377.585	ENSMUSG00000037270	229227	4932438A13Rik	RIKEN cDNA 4932438A13 gene	0.229689	0.0105997
17229537	-	chr1	170.318	170.59	0	ENSMUSG00000038473	70729	Nos1ap	nitric oxide synthase 1 (neuronal) adaptor protein	0.229585	0.0106359
17409113	-	chr3	485.524	485.529	377.585	ENSMUSG00000068762	14867	Gstm6	glutathione S-transferase, mu 6	-0.229525	0.0106568
17221497	-	chr1	16.6429	16.648	0	ENSMUSG00000079658	67923	Eloc	elongin C	0.229521	0.0106582
17467232	-	chr6	905.32	905.394	845.968	ENSMUSG00000045441	243385	Gprin3	GPRIN family member 3	-0.229415	0.0106955
17241032	-	chr10	1455.09	1455.09	1395.14	ENSMUSG00000020108	74747	Ddit4	DNA-damage-inducible transcript 4	0.22927	0.0107466
17265733	-	chr11	1599.02	1599.04	1525.84	ENSMUSG00000005949	83429	Ctns	cystinosis, nephropathic	-0.229261	0.0107496
17215222	+	chr1	87.2139	87.2394	0	ENSMUSG00000026254	26987	Eif4e2	eukaryotic translation initiation factor 4E member 2	0.229216	0.0107653
17328829	-	chr16	2135.34	2135.34	2117.42	ENSMUSG00000003528	13358	Slc25a1	solute carrier family 25 (mitochondrial carrier, citrate transporter), member 1	0.229166	0.0107831
17419369	+	chr4	669.547	669.548	537.625	ENSMUSG00000070720	623230	Tmem200b	transmembrane protein 200B	-0.229162	0.0107847
17357306	+	chr19	2410.23	2410.24	2401.31	ENSMUSG00000071649	72727	B3gat3	beta-1,3-glucuronyltransferase 3 (glucuronosyltransferase I)	0.22912	0.0107992
17356447	+	chr19	2406.79	2406.8	2401.31	ENSMUSG00000024909	58859	Efemp2	epidermal growth factor-containing fibulin-like extracellular matrix protein 2	-0.229119	0.0107999
17396966	+	chr3	413.736	413.753	377.585	ENSMUSG00000033883	241944	D3Ertd254e	DNA segment, Chr 3, ERATO Doi 254, expressed	0.229108	0.0108036
17285074	+	chr13	1777.14	1777.22	1768.05	ENSMUSG00000033499	217980	Larp4b	La ribonucleoprotein domain family, member 4B	-0.229034	0.0108301
17302869	+	chr14	2010.78	2010.87	1888.47	ENSMUSG00000025545	69634	Clybl	citrate lyase beta like	0.229018	0.0108356
17540273	-	chrX	2475.4	2475.42	2462.75	ENSMUSG00000044148	69155	1810030O07Rik	RIKEN cDNA 1810030O07 gene	-0.228975	0.0108508
17243034	-	chr10	1475.81	1475.82	1395.14	ENSMUSG00000020190	17347	Mknk2	MAP kinase-interacting serine/threonine kinase 2	-0.22896	0.0108563
17229607	-	chr1	170.961	170.976	0	ENSMUSG00000026656	14130	Fcgr2b	Fc receptor, IgG, low affinity IIb	-0.228859	0.0108922
17467753	-	chr6	918.401	918.407	845.968	ENSMUSG00000053907	232087	Mat2a	methionine adenosyltransferase II, alpha	-0.228806	0.010911
17424998	-	chr4	583.78	583.821	537.625	ENSMUSG00000028329	22590	Xpa	xeroderma pigmentosum, complementation group A	-0.228791	0.0109165
17237280	+	chr10	1506.65	1506.65	1395.14	ENSMUSG00000020205	21664	Phlda1	pleckstrin homology like domain, family A, member 1	-0.228727	0.0109393
17283668	-	chr12	1751.95	1751.96	1647.92	ENSMUSG00000041567	68054	Serpina12	serine (or cysteine) peptidase inhibitor, clade A (alpha-1 antiproteinase, antitrypsin), member 12	0.228722	0.0109413
17258947	+	chr11	1644.86	1644.87	1525.84	ENSMUSG00000025577	12416	Cbx2	chromobox 2	-0.228703	0.0109481
17403706	+	chr3	530.299	530.373	377.585	ENSMUSG00000039047	329777	Pigk	phosphatidylinositol glycan anchor biosynthesis, class K	0.228624	0.0109761
17425609	-	chr4	595.533	595.541	537.625	ENSMUSG00000052117	242484	D630039A03Rik	RIKEN cDNA D630039A03 gene	-0.228544	0.0110052
17396035	+	chr3	386.837	386.868	377.585	ENSMUSG00000069114	229055	Zbtb10	zinc finger and BTB domain containing 10	-0.228495	0.0110226
17404682	-	chr3	411.642	411.666	377.585	ENSMUSG00000027679	67713	Dnajc19	DnaJ heat shock protein family (Hsp40) member C19	-0.228315	0.0110878
17218479	+	chr1	157.507	157.568	0	ENSMUSG00000026589	89867	Sec16b	SEC16 homolog B (S. cerevisiae)	0.228261	0.0111072
17267822	-	chr11	1620.13	1620.16	1525.84	ENSMUSG00000020863	67684	Luc7l3	LUC7-like 3 (S. cerevisiae)	-0.228226	0.0111199
17281767	-	chr12	1718.91	1718.94	1647.92	ENSMUSG00000085622	73204	3110056K07Rik	RIKEN cDNA 3110056K07 gene	-0.228194	0.0111317
17470468	-	chr6	966.9	967.049	845.968	ENSMUSG00000051586	194401	Mical3	microtubule associated monooxygenase, calponin and LIM domain containing 3	0.228183	0.0111355
17436481	+	chr5	727.855	727.869	694.133	ENSMUSG00000054252	14184	Fgfr3	fibroblast growth factor receptor 3	0.228107	0.0111633
17409858	-	chr3	498.741	498.757	377.585	ENSMUSG00000028133	66568	Rwdd3	RWD domain containing 3	-0.228072	0.011176
17366562	+	chr2	201.423	201.527	195.472	ENSMUSG00000043241	326622	Upf2	UPF2 regulator of nonsense transcripts homolog (yeast)	-0.228027	0.0111926
17415863	+	chr4	638.402	638.654	537.625	ENSMUSG00000028532	320508	Cachd1	cache domain containing 1	-0.227959	0.0112174
17512361	-	chr8	1246.44	1246.44	1141.15	ENSMUSG00000043251	277978	Exoc3l	exocyst complex component 3-like	-0.22792	0.0112317
17370954	+	chr2	254.039	254.264	195.472	ENSMUSG00000026839	76654	Upp2	uridine phosphorylase 2	-0.227906	0.0112368
17490878	-	chr7	1041.23	1041.23	995.704	ENSMUSG00000040435	17872	Ppp1r15a	protein phosphatase 1, regulatory (inhibitor) subunit 15A	-0.227904	0.0112376
17519888	+	chr9	1353.38	1353.39	1270.55	ENSMUSG00000032251	65099	Irak1bp1	interleukin-1 receptor-associated kinase 1 binding protein 1	-0.227895	0.0112408
17396928	+	chr3	413.518	413.528	377.585	NA	102639351	Gm15952	predicted gene 15952	-0.227857	0.0112549
17465696	-	chr6	880.122	880.145	845.968	ENSMUSG00000018999	58246	Slc35b4	solute carrier family 35, member B4	0.227853	0.0112564
17464165	+	chr6	989.135	989.175	845.968	ENSMUSG00000030275	75320	Etnk1	ethanolamine kinase 1	0.227818	0.0112689
17259235	+	chr11	1645.78	1645.84	1525.84	ENSMUSG00000025372	108100	Baiap2	brain-specific angiogenesis inhibitor 1-associated protein 2	0.227718	0.0113057
17343207	-	chr17	2247.12	2247.14	2215.62	ENSMUSG00000024037	57773	Wdr4	WD repeat domain 4	0.227709	0.011309
17328484	-	chr16	2133.73	2133.78	2117.42	ENSMUSG00000022789	74006	Dnm1l	dynamin 1-like	0.227604	0.0113479
17490050	-	chr7	1038.18	1038.21	995.704	ENSMUSG00000092416	434178	Zfp141	zinc finger protein 141	-0.227596	0.0113509
17469414	-	chr6	944.896	945.403	845.968	ENSMUSG00000030067	108655	Foxp1	forkhead box P1	-0.227553	0.0113669
17530863	-	chr9	1377.8	1377.84	1270.55	ENSMUSG00000032577	102626	Mapkapk3	mitogen-activated protein kinase-activated protein kinase 3	-0.227549	0.0113684
17318536	-	chr15	2089.91	2089.91	2013.37	ENSMUSG00000022559	30840	Fbxl6	F-box and leucine-rich repeat protein 6	-0.227534	0.0113737
17428702	-	chr4	654.327	654.333	537.625	ENSMUSG00000028690	67096	Mmachc	methylmalonic aciduria cblC type, with homocystinuria	0.227353	0.0114411
17342642	-	chr17	2242.13	2242.13	2215.62	ENSMUSG00000024190	19252	Dusp1	dual specificity phosphatase 1	0.227332	0.0114489
17305748	-	chr14	1935.62	1935.66	1888.47	ENSMUSG00000037580	14528	Gch1	GTP cyclohydrolase 1	-0.227328	0.0114503
17478730	+	chr7	1053.29	1053.53	995.704	ENSMUSG00000033676	14402	Gabrb3	gamma-aminobutyric acid (GABA) A receptor, subunit beta 3	-0.227141	0.0115203
17253512	+	chr11	1604.1	1604.13	1525.84	ENSMUSG00000010277	72503	2610507B11Rik	RIKEN cDNA 2610507B11 gene	0.227048	0.0115552
17445280	-	chr5	697.825	697.936	694.133	ENSMUSG00000040351	70797	Ankib1	ankyrin repeat and IBR domain containing 1	0.227008	0.0115701
17237208	+	chr10	1506.06	1506.08	1395.14	ENSMUSG00000020186	13008	Csrp2	cysteine and glycine-rich protein 2	-0.227004	0.0115717
17400177	+	chr3	472.539	472.545	377.585	ENSMUSG00000005774	53970	Rfx5	regulatory factor X, 5 (influences HLA class II expression)	-0.226997	0.0115742
17276105	+	chr12	1719.06	1719.16	1647.92	ENSMUSG00000034601	76967	2700049A03Rik	RIKEN cDNA 2700049A03 gene	-0.22698	0.0115809
17220533	+	chr1	185.332	185.358	0	ENSMUSG00000026617	23827	Bpnt1	bisphosphate 3'-nucleotidase 1	0.226959	0.0115885
17352036	+	chr18	2388.41	2388.49	2310.61	ENSMUSG00000025429	19201	Pstpip2	proline-serine-threonine phosphatase-interacting protein 2	0.226914	0.0116054
17214899	+	chr1	85.208	85.2136	0	ENSMUSG00000062783	665378	Gm7609	predicted pseudogene 7609	0.226761	0.0116633
17218321	+	chr1	153.74	153.745	0	ENSMUSG00000026475	19734	Rgs16	regulator of G-protein signaling 16	-0.226726	0.0116768
17325489	+	chr16	2154.96	2154.99	2117.42	ENSMUSG00000022827	67657	Rabl3	RAB, member RAS oncogene family-like 3	0.226664	0.0117001
17334749	+	chr17	2241.4	2241.41	2215.62	ENSMUSG00000002280	67563	Narfl	nuclear prelamin A recognition factor-like	0.226615	0.0117188
17424493	-	chr4	580.605	580.625	537.625	ENSMUSG00000028452	269523	Vcp	valosin containing protein	0.226573	0.0117347
17291767	-	chr13	1802.12	1802.13	1768.05	ENSMUSG00000058672	22151	Tubb2a	tubulin, beta 2A class IIA	0.226488	0.0117672
17217666	+	chr1	136.008	136.035	0	ENSMUSG00000026411	66241	Tmem9	transmembrane protein 9	0.2264	0.0118008
17306867	-	chr14	1944.22	1944.23	1888.47	ENSMUSG00000022219	12684	Cideb	cell death-inducing DNA fragmentation factor, alpha subunit-like effector B	0.226307	0.0118365
17327084	+	chr16	2208.96	2208.98	2117.42	ENSMUSG00000022965	15980	Ifngr2	interferon gamma receptor 2	-0.226167	0.0118904
17280009	-	chr12	1661.14	1661.17	1647.92	ENSMUSG00000037149	104721	Ddx1	DEAD (Asp-Glu-Ala-Asp) box polypeptide 1	0.226023	0.011946
17518933	+	chr9	1339.31	1339.32	1270.55	NA	320440	9530091C08Rik	RIKEN cDNA 9530091C08 gene	-0.226022	0.0119464
17284147	-	chr12	1759.75	1759.79	1647.92	ENSMUSG00000021285	21981	Ppp1r13b	protein phosphatase 1, regulatory (inhibitor) subunit 13B	-0.225912	0.011989
17351634	+	chr18	2380.54	2380.58	2310.61	ENSMUSG00000038903	381175	Ccdc68	coiled-coil domain containing 68	-0.225892	0.0119966
17283516	-	chr12	1751.24	1751.28	1647.92	ENSMUSG00000021200	65256	Asb2	ankyrin repeat and SOCS box-containing 2	-0.225782	0.0120394
17289941	+	chr13	1880.98	1881.02	1768.05	ENSMUSG00000042426	218629	Dhx29	DEAH (Asp-Glu-Ala-His) box polypeptide 29	0.225773	0.0120429
17533604	+	chrX	2483.4	2483.43	2462.75	ENSMUSG00000001924	22201	Uba1	ubiquitin-like modifier activating enzyme 1	0.225769	0.0120443
17322369	-	chr15	2116.72	2116.74	2013.37	ENSMUSG00000000555	16402	Itga5	integrin alpha 5 (fibronectin receptor alpha)	0.22571	0.0120676
17321351	-	chr15	2112.19	2112.2	2013.37	ENSMUSG00000067713	19082	Prkag1	protein kinase, AMP-activated, gamma 1 non-catalytic subunit	0.225689	0.0120757
17409184	-	chr3	485.659	485.672	377.585	ENSMUSG00000027889	109674	Ampd2	adenosine monophosphate deaminase 2	0.225683	0.0120778
17321326	-	chr15	2112.11	2112.14	2013.37	ENSMUSG00000051853	11842	Arf3	ADP-ribosylation factor 3	-0.225666	0.0120847
17498892	+	chr8	1151.12	1151.14	1141.15	ENSMUSG00000040396	68904	Abhd13	abhydrolase domain containing 13	0.225654	0.0120891
17507094	-	chr8	1144.76	1144.77	1141.15	ENSMUSG00000019470	67439	Xab2	XPA binding protein 2	0.225646	0.0120923
17427623	-	chr4	638.971	638.981	537.625	ENSMUSG00000086782	77866	E130102H24Rik	RIKEN cDNA E130102H24 gene	-0.225623	0.0121014
17248800	+	chr11	1572.27	1572.28	1525.84	ENSMUSG00000020397	66213	Med7	mediator complex subunit 7	0.225607	0.0121077
17442898	+	chr5	823.849	823.852	694.133	ENSMUSG00000034211	66258	Mrps17	mitochondrial ribosomal protein S17	0.22555	0.0121299
17423525	-	chr4	557.145	557.195	537.625	ENSMUSG00000028228	70568	Cpne3	copine III	0.225506	0.0121473
17347686	-	chr17	2299.81	2300.09	2215.62	ENSMUSG00000024251	240174	Thada	thyroid adenoma associated	0.225505	0.0121476
17348957	+	chr18	2334.6	2334.62	2310.61	ENSMUSG00000063281	22694	Zfp35	zinc finger protein 35	0.225363	0.0122033
17245890	-	chr10	1522.49	1522.49	1395.14	ENSMUSG00000047492	16326	Inhbe	inhibin beta-E	0.225324	0.0122187
17225360	-	chr1	88.6984	88.7021	0	ENSMUSG00000049866	320982	Arl4c	ADP-ribosylation factor-like 4C	-0.225304	0.0122267
17347903	-	chr17	2302.88	2302.89	2215.62	ENSMUSG00000024150	193813	Mcfd2	multiple coagulation factor deficiency 2	0.225292	0.0122316
17288278	+	chr13	1834.98	1835.05	1768.05	ENSMUSG00000021518	19210	Ptdss1	phosphatidylserine synthase 1	0.225083	0.0123143
17431272	-	chr4	671.902	671.913	537.625	ENSMUSG00000050890	230809	Pdik1l	PDLIM1 interacting kinase 1 like	-0.225049	0.0123278
17290010	+	chr13	1881.26	1881.27	1768.05	ENSMUSG00000042379	71690	Esm1	endothelial cell-specific molecule 1	-0.22504	0.0123312
17259078	+	chr11	1645.23	1645.32	1525.84	ENSMUSG00000070327	672511	Rnf213	ring finger protein 213	0.225027	0.0123364
17412932	+	chr4	579.38	579.384	537.625	ENSMUSG00000036073	14430	Galt	galactose-1-phosphate uridyl transferase	0.225015	0.0123413
17493668	-	chr7	1095.18	1095.19	995.704	ENSMUSG00000030744	27050	Rps3	ribosomal protein S3	-0.224943	0.0123699
17309907	+	chr15	2018.53	2018.55	2013.37	ENSMUSG00000050697	105787	Prkaa1	protein kinase, AMP-activated, alpha 1 catalytic subunit	0.224898	0.0123879
17226447	-	chr1	125.915	126.831	0	ENSMUSG00000049690	210356	Nckap5	NCK-associated protein 5	0.224792	0.0124304
17413674	+	chr4	583.424	583.429	537.625	ENSMUSG00000035561	72535	Aldh1b1	aldehyde dehydrogenase 1 family, member B1	-0.224604	0.0125057
17262506	-	chr11	1577.48	1577.49	1525.84	ENSMUSG00000001053	212706	N4bp3	NEDD4 binding protein 3	0.224599	0.0125077
17273918	+	chr12	1656.59	1656.67	1647.92	ENSMUSG00000020594	80913	Pum2	pumilio RNA-binding family member 2	-0.224582	0.0125145
17306856	-	chr14	1944.21	1944.22	1888.47	ENSMUSG00000002332	52585	Dhrs1	dehydrogenase/reductase (SDR family) member 1	0.2245	0.0125478
17350563	+	chr18	2363.08	2363.1	2310.61	ENSMUSG00000024528	67222	Srfbp1	serum response factor binding protein 1	0.22448	0.0125557
17539932	-	chrX	2470.68	2470.69	2462.75	ENSMUSG00000031161	15185	Hdac6	histone deacetylase 6	0.22445	0.0125679
17531958	-	chr9	1385.79	1385.86	1270.55	ENSMUSG00000032437	68292	Stt3b	STT3, subunit of the oligosaccharyltransferase complex, homolog B (S. cerevisiae)	0.224412	0.0125832
17217469	+	chr1	134.456	134.491	0	ENSMUSG00000026455	240756	Klhl12	kelch-like 12	0.224394	0.0125907
17388389	-	chr2	287.876	287.904	195.472	ENSMUSG00000068742	12953	Cry2	cryptochrome 2 (photolyase-like)	-0.224359	0.0126047
17283380	-	chr12	1749.67	1749.74	1647.92	ENSMUSG00000021186	23876	Fbln5	fibulin 5	-0.224342	0.0126115
17260699	-	chr11	1538.07	1538.22	1525.84	ENSMUSG00000020173	12808	Cobl	cordon-bleu WH2 repeat	-0.224034	0.0127369
17332923	+	chr17	2222.23	2222.23	2215.62	ENSMUSG00000000579	100040563	Dynlt1c	dynein light chain Tctex-type 1C	0.223996	0.0127527
17478883	+	chr7	1060.1	1060.12	995.704	ENSMUSG00000033429	73724	Mcee	methylmalonyl CoA epimerase	0.223924	0.0127823
17355790	-	chr18	2394.62	2394.7	2310.61	ENSMUSG00000046982	110796	Tshz1	teashirt zinc finger family member 1	-0.223857	0.0128098
17331272	-	chr16	2176.74	2176.75	2117.42	ENSMUSG00000094422	257881	Olfr205	olfactory receptor 205	0.223851	0.0128123
17250734	+	chr11	1588.44	1588.44	1525.84	ENSMUSG00000086841	69221	2410006H16Rik	RIKEN cDNA 2410006H16 gene	-0.223799	0.0128334
17260487	-	chr11	1534.27	1534.5	1525.84	ENSMUSG00000020422	319939	Tns3	tensin 3	-0.223749	0.012854
17500716	+	chr8	1182.01	1182.07	1141.15	ENSMUSG00000031596	11988	Slc7a2	solute carrier family 7 (cationic amino acid transporter, y+ system), member 2	-0.223742	0.012857
17474389	+	chr7	1014.7	1014.71	995.704	ENSMUSG00000048481	232934	Mypop	Myb-related transcription factor, partner of profilin	0.223703	0.012873
17408625	-	chr3	480.525	480.544	377.585	ENSMUSG00000048938	381463	Nr1h5	nuclear receptor subfamily 1, group H, member 5	-0.223659	0.0128913
17216792	+	chr1	127.774	127.808	0	ENSMUSG00000026349	72949	Ccnt2	cyclin T2	-0.223642	0.0128985
17342761	-	chr17	2243.25	2243.26	2215.62	ENSMUSG00000052146	67097	Rps10	ribosomal protein S10	-0.22364	0.0128992
17225728	-	chr1	93.4081	93.4788	0	ENSMUSG00000034088	110611	Hdlbp	high density lipoprotein (HDL) binding protein	0.22358	0.0129239
17433755	-	chr4	692.893	692.986	537.625	ENSMUSG00000029053	18762	Prkcz	protein kinase C, zeta	-0.223482	0.0129648
17533234	+	chrX	2472.63	2472.74	2462.75	ENSMUSG00000054453	236643	Sytl5	synaptotagmin-like 5	0.223419	0.012991
17507148	-	chr8	1144.86	1144.87	1141.15	ENSMUSG00000074491	75863	Clec4g	C-type lectin domain family 4, member g	-0.22328	0.013049
17459530	+	chr6	917.799	917.845	845.968	ENSMUSG00000052337	76614	Immt	inner membrane protein, mitochondrial	-0.223238	0.0130662
17524028	-	chr9	1285.09	1285.19	1270.55	ENSMUSG00000013076	75723	Amotl1	angiomotin-like 1	-0.223158	0.0130998
17322997	+	chr16	2130.53	2130.57	2117.42	ENSMUSG00000022545	50505	Ercc4	excision repair cross-complementing rodent repair deficiency, complementation group 4	0.223142	0.0131064
17495890	-	chr7	1117.69	1117.73	995.704	ENSMUSG00000030872	74105	Gga2	golgi associated, gamma adaptin ear containing, ARF binding protein 2	0.223127	0.013113
17464473	+	chr6	994.18	994.203	845.968	NA	320737	4732416N19Rik	RIKEN cDNA 4732416N19 gene	-0.223083	0.0131311
17417195	+	chr4	653.058	653.063	537.625	ENSMUSG00000078597	13118	Cyp4a12b	cytochrome P450, family 4, subfamily a, polypeptide 12B	0.222958	0.0131838
17469739	-	chr6	959.383	959.387	845.968	ENSMUSG00000051169	101122	Rpusd3	RNA pseudouridylate synthase domain containing 3	0.222843	0.0132326
17346136	-	chr17	2271.74	2271.74	2215.62	ENSMUSG00000011305	66968	Plin5	perilipin 5	0.222841	0.0132333
17405591	-	chr3	441.519	441.55	377.585	ENSMUSG00000027822	11416	Slc33a1	solute carrier family 33 (acetyl-CoA transporter), member 1	0.222832	0.0132372
17411547	+	chr4	541.564	541.575	537.625	ENSMUSG00000042198	66433	Chchd7	coiled-coil-helix-coiled-coil-helix domain containing 7	-0.22281	0.0132464
17280893	-	chr12	1692.13	1692.13	1647.92	ENSMUSG00000014905	27362	Dnajb9	DnaJ heat shock protein family (Hsp40) member B9	-0.222802	0.0132499
17488134	-	chr7	1022.87	1022.88	995.704	ENSMUSG00000053291	19342	Rab4b	RAB4B, member RAS oncogene family	0.222779	0.0132594
17245223	-	chr10	1512.42	1512.42	1395.14	ENSMUSG00000069516	17105	Lyz2	lysozyme 2	0.222746	0.0132737
17361099	-	chr19	2405.43	2405.44	2401.31	ENSMUSG00000024847	11632	Aip	aryl-hydrocarbon receptor-interacting protein	0.222689	0.0132979
17433901	-	chr4	693.485	693.488	537.625	ENSMUSG00000029072	83771	Tas1r3	taste receptor, type 1, member 3	-0.222688	0.013298
17539158	+	chrX	2622.12	2622.14	2462.75	ENSMUSG00000067194	66235	Eif1ax	eukaryotic translation initiation factor 1A, X-linked	0.222655	0.013312
17508151	-	chr8	1164.37	1164.38	1141.15	ENSMUSG00000031546	109145	Gins4	GINS complex subunit 4 (Sld5 homolog)	0.222655	0.0133123
17536818	+	chrX	2564.39	2564.43	2462.75	ENSMUSG00000034160	108155	Ogt	O-linked N-acetylglucosamine (GlcNAc) transferase (UDP-N-acetylglucosamine:polypeptide-N-acetylglucosaminyl transferase)	-0.222586	0.0133416
17367876	+	chr2	220.727	220.728	195.472	ENSMUSG00000078201	227615	Tmem203	transmembrane protein 203	0.222584	0.0133425
17333966	+	chr17	2237.33	2237.35	2215.62	ENSMUSG00000067928	240034	Zfp760	zinc finger protein 760	-0.222534	0.0133636
17507673	-	chr8	1155.1	1155.12	1141.15	ENSMUSG00000050052	72148	Tdrp	testis development related protein	0.222499	0.0133787
17507308	-	chr8	1146.23	1146.25	1141.15	ENSMUSG00000023073	20494	Slc10a2	solute carrier family 10, member 2	0.222458	0.0133964
17516901	+	chr9	1316.78	1316.78	1270.55	ENSMUSG00000032083	11806	Apoa1	apolipoprotein A-I	-0.222393	0.0134242
17382013	-	chr2	213.668	213.865	195.472	NA	105244087	Gm39761	predicted gene, 39761	-0.222268	0.0134775
17406066	-	chr3	457.041	457.153	377.585	ENSMUSG00000061175	329679	Fnip2	folliculin interacting protein 2	-0.222114	0.013544
17406091	-	chr3	457.189	457.214	377.585	ENSMUSG00000027809	66841	Etfdh	electron transferring flavoprotein, dehydrogenase	0.222104	0.0135485
17340485	-	chr17	2221.03	2221.06	2215.62	ENSMUSG00000004945	70544	Tmem242	transmembrane protein 242	-0.222094	0.0135527
17526881	-	chr9	1321.21	1321.29	1270.55	ENSMUSG00000032064	330938	Dixdc1	DIX domain containing 1	-0.222093	0.0135529
17502754	+	chr8	1220.79	1220.82	1141.15	ENSMUSG00000036990	73945	Otud4	OTU domain containing 4	-0.22207	0.0135629
17402558	+	chr3	507.118	507.223	377.585	ENSMUSG00000041220	170439	Elovl6	ELOVL family member 6, elongation of long chain fatty acids (yeast)	0.221936	0.0136209
17444037	+	chr5	833.925	833.935	694.133	ENSMUSG00000018143	17135	Mafk	v-maf musculoaponeurotic fibrosarcoma oncogene family, protein K (avian)	-0.22193	0.0136235
17400449	+	chr3	473.515	473.531	377.585	ENSMUSG00000015749	66471	Anp32e	acidic (leucine-rich) nuclear phosphoprotein 32 family, member E	0.221913	0.0136311
17215773	+	chr1	91.4948	91.5289	0	ENSMUSG00000034292	74019	Traf3ip1	TRAF3 interacting protein 1	0.22187	0.0136496
17281582	-	chr12	1717.5	1717.6	1647.92	ENSMUSG00000034801	20663	Sos2	SOS Ras/Rho guanine nucleotide exchange factor 2	-0.221867	0.0136511
17282300	-	chr12	1728.87	1728.89	1647.92	ENSMUSG00000021135	20493	Slc10a1	solute carrier family 10 (sodium/bile acid cotransporter family), member 1	-0.221809	0.013676
17354463	-	chr18	2367.37	2367.54	2310.61	ENSMUSG00000032656	320253	2021-03-03	membrane-associated ring finger (C3HC4) 3	0.221794	0.0136826
17545605	-	chrX	2618.07	2618.09	2462.75	ENSMUSG00000025289	53381	Prdx4	peroxiredoxin 4	-0.221763	0.0136961
17497414	-	chr7	1134.54	1134.55	995.704	ENSMUSG00000041775	69546	Mapk1ip1	mitogen-activated protein kinase 1 interacting protein 1	-0.221754	0.0137002
17364642	-	chr19	2442.59	2442.7	2401.31	ENSMUSG00000025017	83490	Pik3ap1	phosphoinositide-3-kinase adaptor protein 1	0.221749	0.0137025
17318143	-	chr15	2089.03	2089.05	2013.37	ENSMUSG00000000934	72960	Top1mt	DNA topoisomerase 1, mitochondrial	0.221736	0.0137079
17291904	-	chr13	1806.02	1806.04	1768.05	ENSMUSG00000021427	107513	Ssr1	signal sequence receptor, alpha	0.221715	0.013717
17295278	-	chr13	1865.22	1865.25	1768.05	ENSMUSG00000021665	15212	Hexb	hexosaminidase B	-0.22152	0.0138023
17298460	+	chr14	1920.11	1920.14	1888.47	ENSMUSG00000021900	26363	Btd	biotinidase	-0.221494	0.0138139
17416460	+	chr4	644.939	644.985	537.625	ENSMUSG00000057375	230584	Yipf1	Yip1 domain family, member 1	0.221482	0.0138192
17478082	+	chr7	1041.74	1041.79	995.704	ENSMUSG00000030835	211548	Nomo1	nodal modulator 1	0.221456	0.0138308
17340135	+	chr17	2300.65	2300.69	2215.62	ENSMUSG00000024131	20532	Slc3a1	solute carrier family 3, member 1	0.221387	0.0138608
17414672	+	chr4	600.84	600.959	537.625	ENSMUSG00000045672	373864	Col27a1	collagen, type XXVII, alpha 1	0.221301	0.0138989
17294458	-	chr13	1843.92	1843.99	1768.05	ENSMUSG00000021589	73296	Rhobtb3	Rho-related BTB domain containing 3	-0.221257	0.0139181
17534938	+	chrX	2519.36	2519.41	2462.75	ENSMUSG00000060681	236794	Slc9a6	solute carrier family 9 (sodium/hydrogen exchanger), member 6	0.221205	0.0139415
17367071	+	chr2	209.546	209.619	195.472	ENSMUSG00000026718	20844	Stam	signal transducing adaptor molecule (SH3 domain and ITAM motif) 1	-0.221143	0.0139686
17366141	-	chr19	2462.18	2462.19	2401.31	ENSMUSG00000024997	11757	Prdx3	peroxiredoxin 3	-0.22108	0.0139969
17292084	-	chr13	1809.81	1809.9	1768.05	ENSMUSG00000058022	109254	Adtrp	androgen dependent TFPI regulating protein	0.220952	0.0140536
17305685	-	chr14	1934.06	1934.13	1888.47	ENSMUSG00000037697	114874	Ddhd1	DDHD domain containing 1	0.220931	0.0140628
17240357	-	chr10	1435.39	1435.4	1395.14	ENSMUSG00000019837	67371	Gtf3c6	general transcription factor IIIC, polypeptide 6, alpha	0.2209	0.0140768
17319554	-	chr15	2095.32	2095.33	2013.37	ENSMUSG00000022474	29858	Pmm1	phosphomannomutase 1	-0.220833	0.014107
17222072	-	chr1	34.4368	34.4396	0	ENSMUSG00000042111	69668	Ccdc115	coiled-coil domain containing 115	0.220743	0.014147
17542239	-	chrX	2535.66	2535.66	2462.75	ENSMUSG00000031347	26370	Cetn2	centrin 2	0.220702	0.0141653
17234347	+	chr10	1470.55	1470.58	1395.14	ENSMUSG00000033427	103149	Upb1	ureidopropionase, beta	-0.220696	0.014168
17415369	+	chr4	626.467	626.467	537.625	ENSMUSG00000070904	15967	Ifna4	interferon alpha 4	0.220679	0.0141757
17333079	+	chr17	2223.91	2223.92	2215.62	ENSMUSG00000023861	55951	Mpc1	mitochondrial pyruvate carrier 1	-0.220669	0.0141801
17447560	-	chr5	731.423	731.467	694.133	ENSMUSG00000029122	59056	Evc	EvC ciliary complex subunit 1	0.22066	0.0141844
17218790	+	chr1	163.929	163.955	0	ENSMUSG00000026584	240880	Scyl3	SCY1-like 3 (S. cerevisiae)	0.220579	0.014221
17324971	+	chr16	2150.48	2150.54	2117.42	ENSMUSG00000022802	239833	Lmln	leishmanolysin-like (metallopeptidase M8 family)	-0.22052	0.0142474
17254347	+	chr11	1609.78	1609.8	1525.84	ENSMUSG00000020677	78394	Ddx52	DEAD (Asp-Glu-Ala-Asp) box polypeptide 52	-0.220446	0.0142806
17267155	-	chr11	1611.03	1611.07	1525.84	ENSMUSG00000018481	66884	Appbp2	amyloid beta precursor protein (cytoplasmic tail) binding protein 2	0.22041	0.0142972
17288501	+	chr13	1841.65	1841.67	1768.05	ENSMUSG00000021610	218335	Clptm1l	CLPTM1-like	0.220374	0.0143134
17319407	-	chr15	2093.63	2093.64	2013.37	ENSMUSG00000051518	66538	Rps19bp1	ribosomal protein S19 binding protein 1	0.220178	0.0144022
17410410	-	chr3	508.906	508.93	377.585	ENSMUSG00000050931	74442	Sgms2	sphingomyelin synthase 2	-0.220135	0.0144217
17382156	-	chr2	218.413	218.512	195.472	ENSMUSG00000058835	11308	Abi1	abl-interactor 1	-0.220111	0.0144329
17442464	+	chr5	818.245	818.248	694.133	ENSMUSG00000023707	66627	Ogfod2	2-oxoglutarate and iron-dependent oxygenase domain containing 2	0.220111	0.014433
17246904	+	chr11	1530.82	1530.88	1525.84	ENSMUSG00000009090	11764	Ap1b1	adaptor protein complex AP-1, beta 1 subunit	0.220108	0.0144344
17491853	-	chr7	1061	1061.06	995.704	ENSMUSG00000030516	21872	Tjp1	tight junction protein 1	-0.220087	0.0144437
17315635	-	chr15	2016.69	2016.96	2013.37	ENSMUSG00000055737	14600	Ghr	growth hormone receptor	0.220024	0.0144727
17474900	+	chr7	1019.84	1019.85	995.704	ENSMUSG00000047603	56525	Zfp235	zinc finger protein 235	-0.219956	0.0145035
17270134	-	chr11	1628.14	1628.16	1525.84	ENSMUSG00000020923	21429	Ubtf	upstream binding transcription factor, RNA polymerase I	-0.219929	0.014516
17387407	-	chr2	279.905	279.949	195.472	ENSMUSG00000027082	21788	Tfpi	tissue factor pathway inhibitor	-0.219918	0.0145212
17502206	+	chr8	1212.63	1212.64	1141.15	ENSMUSG00000007610	70359	Gtpbp3	GTP binding protein 3	-0.219917	0.0145215
17359531	+	chr19	2443.46	2443.47	2401.31	ENSMUSG00000044345	277010	Marveld1	MARVEL (membrane-associating) domain containing 1	-0.219909	0.0145254
17538356	+	chrX	2607.06	2607.12	2462.75	ENSMUSG00000041718	67574	Alg13	asparagine-linked glycosylation 13	-0.219831	0.0145611
17269595	-	chr11	1626.53	1626.54	1525.84	ENSMUSG00000017830	80861	Dhx58	DEXH (Asp-Glu-X-His) box polypeptide 58	0.219795	0.0145776
17352371	-	chr18	2313.88	2313.95	2310.61	ENSMUSG00000063889	12916	Crem	cAMP responsive element modulator	0.219742	0.0146021
17271861	-	chr11	1641.19	1641.2	1525.84	ENSMUSG00000034586	217310	Hid1	HID1 domain containing	-0.21964	0.0146494
17533015	+	chrX	2470.59	2470.62	2462.75	ENSMUSG00000031154	54644	Otud5	OTU domain containing 5	-0.219484	0.0147214
17312236	+	chr15	2088.97	2088.97	2013.37	ENSMUSG00000022579	68453	Gpihbp1	GPI-anchored HDL-binding protein 1	-0.219479	0.0147236
17449685	-	chr5	786.418	786.443	694.133	ENSMUSG00000029415	231452	Sdad1	SDA1 domain containing 1	-0.21946	0.0147326
17409406	-	chr3	486.379	486.411	377.585	ENSMUSG00000027882	20912	Stxbp3	syntaxin binding protein 3	0.219412	0.014755
17261250	-	chr11	1555.06	1555.08	1525.84	ENSMUSG00000020462	216618	Cfap36	cilia and flagella associated protein 36	0.219361	0.0147787
17484484	+	chr7	1135.83	1135.84	995.704	ENSMUSG00000025464	212503	Paox	polyamine oxidase (exo-N4-amino)	0.219285	0.0148138
17381404	-	chr2	201.343	201.367	195.472	ENSMUSG00000025816	57743	Sec61a2	Sec61, alpha subunit 2 (S. cerevisiae)	0.219278	0.0148174
17418701	+	chr4	664.702	664.748	537.625	ENSMUSG00000042408	100177	Zmym6	zinc finger, MYM-type 6	-0.219252	0.0148295
17437390	+	chr5	746.875	746.902	694.133	ENSMUSG00000029186	67073	Pi4k2b	phosphatidylinositol 4-kinase type 2 beta	0.21925	0.0148303
17493916	-	chr7	1097.53	1097.54	995.704	ENSMUSG00000032737	16332	Inppl1	inositol polyphosphate phosphatase-like 1	-0.219247	0.0148316
17287338	+	chr13	1819.7	1819.73	1768.05	ENSMUSG00000035139	75420	Secisbp2	SECIS binding protein 2	0.219178	0.014864
17468961	-	chr6	936.981	937.084	845.968	ENSMUSG00000030091	54563	Nup210	nucleoporin 210	-0.219172	0.0148669
17309918	+	chr15	2018.56	2018.59	2013.37	ENSMUSG00000022151	67515	Ttc33	tetratricopeptide repeat domain 33	0.219116	0.0148932
17536067	+	chrX	2543.82	2543.84	2462.75	ENSMUSG00000025666	192216	Tmem47	transmembrane protein 47	-0.219113	0.0148943
17254470	+	chr11	1610.71	1610.71	1525.84	NA	102635561	Ggnbp2os	gametogenetin binding protein 2, opposite strand	-0.219088	0.0149061
17318587	-	chr15	2089.98	2089.99	2013.37	ENSMUSG00000063354	72027	Slc39a4	solute carrier family 39 (zinc transporter), member 4	-0.218944	0.0149737
17238525	+	chr10	1523.64	1523.65	1395.14	ENSMUSG00000097353	654440	A430046D13Rik	Riken cDNA A430046D13 gene	0.218916	0.0149871
17245059	-	chr10	1510.59	1510.73	1395.14	ENSMUSG00000020140	14160	Lgr5	leucine rich repeat containing G protein coupled receptor 5	-0.218914	0.0149882
17287414	+	chr13	1822.13	1822.16	1768.05	ENSMUSG00000021474	14057	Sfxn1	sideroflexin 1	0.218837	0.0150245
17531207	-	chr9	1379.11	1379.11	1270.55	ENSMUSG00000070283	66706	Ndufaf3	NADH dehydrogenase (ubiquinone) 1 alpha subcomplex, assembly factor 3	0.218777	0.0150526
17357741	+	chr19	2413.08	2413.09	2401.31	ENSMUSG00000024683	94063	Mrpl16	mitochondrial ribosomal protein L16	0.218765	0.0150583
17356604	+	chr19	2407.37	2407.37	2401.31	ENSMUSG00000038274	14109	Fau	Finkel-Biskis-Reilly murine sarcoma virus (FBR-MuSV) ubiquitously expressed (fox derived)	0.218755	0.0150631
17358422	+	chr19	2428.53	2428.57	2401.31	ENSMUSG00000024924	22359	Vldlr	very low density lipoprotein receptor	-0.218731	0.0150746
17508804	-	chr8	1177.72	1178.1	1141.15	ENSMUSG00000031523	50768	Dlc1	deleted in liver cancer 1	-0.218673	0.0151019
17526377	-	chr9	1315.35	1315.35	1270.55	ENSMUSG00000039438	192653	Ttc36	tetratricopeptide repeat domain 36	-0.218515	0.0151773
17329403	-	chr16	2140.87	2140.93	2117.42	ENSMUSG00000022887	17174	Masp1	mannan-binding lectin serine peptidase 1	-0.218511	0.0151792
17323192	+	chr16	2132.12	2132.13	2117.42	ENSMUSG00000022676	20583	Snai2	snail family zinc finger 2	-0.218408	0.0152282
17223228	-	chr1	55.078	55.0882	0	ENSMUSG00000025980	15510	Hspd1	heat shock protein 1 (chaperonin)	-0.218385	0.0152391
17219086	+	chr1	167.309	167.332	0	ENSMUSG00000052428	68944	Tmco1	transmembrane and coiled-coil domains 1	0.218335	0.0152634
17407979	-	chr3	473.585	473.643	377.585	ENSMUSG00000015747	22365	Vps45	vacuolar protein sorting 45	0.218284	0.0152877
17358498	+	chr19	2430.36	2430.36	2401.31	NA	67329	1700018L02Rik	RIKEN cDNA 1700018L02 gene	-0.218233	0.0153119
17337936	+	chr17	2261.19	2261.19	2215.62	ENSMUSG00000037089	73836	Slc35b2	solute carrier family 35, member B2	-0.218135	0.0153594
17222440	-	chr1	38.0529	38.1296	0	ENSMUSG00000026082	56210	Rev1	REV1, DNA directed polymerase	-0.218098	0.015377
17411103	-	chr3	526.402	526.574	377.585	ENSMUSG00000028184	99633	Adgrl2	adhesion G protein-coupled receptor L2	0.218091	0.0153804
17280729	-	chr12	1683.42	1683.45	1647.92	ENSMUSG00000019256	11622	Ahr	aryl-hydrocarbon receptor	-0.218079	0.0153862
17341690	-	chr17	2239.7	2239.77	2215.62	ENSMUSG00000024122	18607	Pdpk1	3-phosphoinositide dependent protein kinase 1	-0.218065	0.015393
17533553	+	chrX	2483.17	2483.26	2462.75	ENSMUSG00000037315	382207	Jade3	jade family PHD finger 3	0.21803	0.0154096
17284919	+	chr13	1772.1	1772.14	1768.05	ENSMUSG00000033715	105387	Akr1c14	aldo-keto reductase family 1, member C14	-0.217914	0.0154658
17483110	+	chr7	1122.48	1122.48	995.704	ENSMUSG00000042675	66090	Ypel3	yippee like 3	-0.217897	0.0154741
17459425	+	chr6	916.812	916.872	845.968	ENSMUSG00000031668	13666	Eif2ak3	eukaryotic translation initiation factor 2 alpha kinase 3	-0.21781	0.0155164
17294723	-	chr13	1854.09	1854.1	1768.05	ENSMUSG00000017778	12867	Cox7c	cytochrome c oxidase subunit VIIc	-0.217751	0.0155452
17372644	+	chr2	280.409	280.43	195.472	ENSMUSG00000027074	58207	Slc43a3	solute carrier family 43, member 3	-0.217741	0.0155502
17541612	-	chrX	2513.75	2513.76	2462.75	ENSMUSG00000050029	72065	Rap2c	RAP2C, member of RAS oncogene family	0.217713	0.0155635
17397774	+	chr3	436.001	436.051	377.585	ENSMUSG00000027806	72033	Tsc22d2	TSC22 domain family, member 2	-0.217712	0.0155641
17506732	+	chr8	1265.38	1265.49	1141.15	ENSMUSG00000089704	108148	Galnt2	polypeptide N-acetylgalactosaminyltransferase 2	0.21771	0.0155651
17504861	+	chr8	1246.78	1246.83	1141.15	ENSMUSG00000005698	13018	Ctcf	CCCTC-binding factor	0.217651	0.0155937
17457232	+	chr6	880.831	880.842	845.968	ENSMUSG00000057137	68487	Tmem140	transmembrane protein 140	-0.217637	0.0156007
17376608	+	chr2	328.159	328.223	195.472	ENSMUSG00000044991	73747	1110034G24Rik	RIKEN cDNA 1110034G24 gene	-0.217628	0.0156051
17264448	-	chr11	1594.78	1594.79	1525.84	ENSMUSG00000052921	442801	Arhgef15	Rho guanine nucleotide exchange factor (GEF) 15	-0.217621	0.0156084
17291653	-	chr13	1799.87	1800.39	1768.05	ENSMUSG00000038372	218138	Gmds	GDP-mannose 4, 6-dehydratase	-0.217519	0.0156584
17503756	+	chr8	1232.22	1232.27	1141.15	ENSMUSG00000031666	19651	Rbl2	RB transcriptional corepressor like 2	-0.217501	0.0156673
17502039	+	chr8	1211.9	1211.9	1141.15	ENSMUSG00000031840	19339	Rab3a	RAB3A, member RAS oncogene family	-0.217483	0.0156758
17416325	+	chr4	644.186	644.214	537.625	ENSMUSG00000034926	74754	Dhcr24	24-dehydrocholesterol reductase	0.217478	0.0156786
17470323	-	chr6	965.539	965.816	845.968	ENSMUSG00000030172	111173	Erc1	ELKS/RAB6-interacting/CAST family member 1	0.21746	0.0156875
17369120	+	chr2	225.643	225.646	195.472	ENSMUSG00000015337	13804	Endog	endonuclease G	-0.217381	0.015726
17325994	+	chr16	2163.36	2163.39	2117.42	ENSMUSG00000085826	100503378	Gm15638	predicted gene 15638	-0.217307	0.0157627
17226622	-	chr1	130.44	130.463	0	ENSMUSG00000026399	13136	Cd55	CD55 molecule, decay accelerating factor for complement	-0.217255	0.015788
17468209	-	chr6	929.613	929.624	845.968	ENSMUSG00000014542	51811	Clec4f	C-type lectin domain family 4, member f	0.217178	0.015826
17275029	+	chr12	1684.08	1684.12	1647.92	ENSMUSG00000036188	217473	Ankmy2	ankyrin repeat and MYND domain containing 2	0.217157	0.0158364
17309785	+	chr15	2016.64	2016.65	2013.37	ENSMUSG00000064373	20363	Selenop	selenoprotein P	-0.217114	0.0158578
17321780	-	chr15	2114.05	2114.06	2013.37	ENSMUSG00000023031	109901	Cela1	chymotrypsin-like elastase family, member 1	0.21707	0.0158794
17359918	+	chr19	2447.45	2447.45	2401.31	ENSMUSG00000038754	12686	Elovl3	elongation of very long chain fatty acids (FEN1/Elo2, SUR4/Elo3, yeast)-like 3	0.217039	0.015895
17457297	+	chr6	881.221	881.231	845.968	ENSMUSG00000073155	67705	1810058I24Rik	RIKEN cDNA 1810058I24 gene	0.216964	0.015932
17256673	+	chr11	1627.15	1627.16	1525.84	ENSMUSG00000078652	19192	Psme3	proteaseome (prosome, macropain) activator subunit 3 (PA28 gamma, Ki)	0.216941	0.0159436
17224270	-	chr1	74.2884	74.3044	0	ENSMUSG00000006301	69660	Tmbim1	transmembrane BAX inhibitor motif containing 1	0.216796	0.0160159
17440974	+	chr5	808.701	808.746	694.133	ENSMUSG00000041930	433940	Fam222a	family with sequence similarity 222, member A	-0.21674	0.0160438
17528355	-	chr9	1337.06	1337.14	1270.55	ENSMUSG00000032376	235441	Usp3	ubiquitin specific peptidase 3	-0.216692	0.016068
17504541	+	chr8	1246.07	1246.08	1141.15	ENSMUSG00000031886	234673	Ces2e	carboxylesterase 2E	0.216687	0.0160706
17342042	-	chr17	2240.51	2240.51	2215.62	ENSMUSG00000039183	26426	Nubp2	nucleotide binding protein 2	0.216678	0.0160749
17216779	+	chr1	127.729	127.767	0	ENSMUSG00000026348	266645	Acmsd	amino carboxymuconate semialdehyde decarboxylase	-0.216644	0.0160919
17476424	+	chr7	1026.2	1026.22	995.704	ENSMUSG00000036892	56189	Prodh2	proline dehydrogenase (oxidase) 2	0.216604	0.016112
17335297	+	chr17	2243.86	2243.93	2215.62	ENSMUSG00000002250	19015	Ppard	peroxisome proliferator activator receptor delta	0.216587	0.0161203
17326295	+	chr16	2173.62	2173.69	2117.42	ENSMUSG00000035270	224224	Impg2	interphotoreceptor matrix proteoglycan 2	0.216545	0.0161419
17358598	+	chr19	2431.24	2431.27	2401.31	ENSMUSG00000024810	77125	Il33	interleukin 33	0.21644	0.0161945
17519940	+	chr9	1354.47	1354.67	1270.55	ENSMUSG00000032263	12040	Bckdhb	branched chain ketoacid dehydrogenase E1, beta polypeptide	-0.216414	0.0162079
17513779	-	chr8	1263.72	1263.76	1141.15	ENSMUSG00000015027	50917	Galns	galactosamine (N-acetyl)-6-sulfate sulfatase	-0.216341	0.0162445
17503031	+	chr8	1225.13	1225.14	1141.15	ENSMUSG00000005469	18747	Prkaca	protein kinase, cAMP dependent, catalytic, alpha	0.216338	0.0162459
17531563	-	chr9	1380.97	1381.02	1270.55	ENSMUSG00000054792	270201	Klhl18	kelch-like 18	0.216324	0.0162531
17392452	-	chr2	341.39	341.407	195.472	ENSMUSG00000001767	66877	Crnkl1	crooked neck pre-mRNA splicing factor 1	0.216297	0.0162668
17444674	+	chr5	839.416	839.424	694.133	ENSMUSG00000070420	666311	Zscan25	zinc finger and SCAN domain containing 25	-0.216245	0.0162932
17458333	+	chr6	894.581	894.591	845.968	ENSMUSG00000007216	243372	Zfp775	zinc finger protein 775	-0.216209	0.0163113
17394446	-	chr2	360.846	360.86	195.472	ENSMUSG00000017667	228876	Zfp334	zinc finger protein 334	-0.216155	0.0163388
17383506	-	chr2	225.233	225.26	195.472	ENSMUSG00000039826	227682	Trub2	TruB pseudouridine (psi) synthase family member 2	0.216087	0.0163735
17451536	-	chr5	808.564	808.577	694.133	ENSMUSG00000029575	77697	Mmab	methylmalonic aciduria (cobalamin deficiency) cblB type homolog (human)	0.216071	0.0163814
17241867	-	chr10	1470.79	1470.91	1395.14	ENSMUSG00000020196	104248	Cabin1	calcineurin binding protein 1	-0.216008	0.0164136
17400000	+	chr3	471.14	471.15	377.585	ENSMUSG00000041959	20194	S100a10	S100 calcium binding protein A10 (calpactin)	0.215967	0.0164348
17412067	+	chr4	557.2	557.276	537.625	ENSMUSG00000028229	66302	Rmdn1	regulator of microtubule dynamics 1	-0.215931	0.0164528
17456219	+	chr6	863.662	863.911	845.968	ENSMUSG00000029534	64213	St7	suppression of tumorigenicity 7	0.215918	0.0164596
17459490	+	chr6	917.462	917.493	845.968	ENSMUSG00000052656	22644	Rnf103	ring finger protein 103	0.215844	0.0164974
17220907	+	chr1	193.153	193.171	0	ENSMUSG00000026638	54139	Irf6	interferon regulatory factor 6	-0.215829	0.0165054
17241676	-	chr10	1463.57	1463.68	1395.14	ENSMUSG00000019945	73287	Cabcoco1	ciliary associated calcium binding coiled-coil 1	-0.215802	0.0165192
17380741	+	chr2	375.729	375.73	195.472	ENSMUSG00000039001	66481	Rps21	ribosomal protein S21	-0.215718	0.016562
17249990	+	chr11	1584.06	1584.06	1525.84	ENSMUSG00000069874	54396	Irgm2	immunity-related GTPase family M member 2	0.215596	0.0166252
17355231	-	chr18	2378.28	2378.34	2310.61	ENSMUSG00000024539	19255	Ptpn2	protein tyrosine phosphatase, non-receptor type 2	-0.215451	0.0167001
17232929	+	chr10	1437.64	1437.68	1395.14	ENSMUSG00000019804	54198	Snx3	sorting nexin 3	0.21538	0.0167367
17292541	-	chr13	1819.15	1819.15	1768.05	NA	77428	9430083A17Rik	RIKEN cDNA 9430083A17 gene	-0.215281	0.0167884
17353320	-	chr18	2342.73	2342.75	2310.61	ENSMUSG00000024386	19123	Proc	protein C	-0.215106	0.0168793
17431880	-	chr4	676.924	676.933	537.625	ENSMUSG00000028744	212555	Pqlc2	PQ loop repeat containing 2	-0.21508	0.0168931
17276819	+	chr12	1728.38	1728.42	1647.92	ENSMUSG00000032705	97827	Exd2	exonuclease 3'-5' domain containing 2	-0.215068	0.0168992
17381448	-	chr2	201.571	201.602	195.472	ENSMUSG00000045319	227545	Proser2	proline and serine rich 2	0.214959	0.0169563
17438784	+	chr5	782.687	782.689	694.133	ENSMUSG00000070697	65961	Utp3	UTP3 small subunit processome component	-0.214913	0.0169804
17483325	+	chr7	1123.19	1123.2	995.704	ENSMUSG00000042423	14123	Fbrs	fibrosin	-0.214898	0.0169885
17343461	-	chr17	2248.39	2248.41	2215.62	ENSMUSG00000024298	208292	Zfp871	zinc finger protein 871	-0.214828	0.0170254
17281280	-	chr12	1704.25	1704.27	1647.92	ENSMUSG00000021028	217588	Mbip	MAP3K12 binding inhibitory protein 1	-0.21482	0.0170295
17299575	+	chr14	1939.56	1939.58	1888.47	ENSMUSG00000072115	11727	Ang	angiogenin, ribonuclease, RNase A family, 5	-0.214743	0.01707
17481776	+	chr7	1106.47	1106.52	995.704	ENSMUSG00000005686	11717	Ampd3	adenosine monophosphate deaminase 3	-0.2147	0.017093
17317349	-	chr15	2072.7	2072.75	2013.37	ENSMUSG00000022350	223593	Washc5	WASH complex subunit 5	-0.214679	0.0171038
17367055	+	chr2	209.046	209.055	195.472	ENSMUSG00000026728	22352	Vim	vimentin	-0.214616	0.0171374
17245481	-	chr10	1516.55	1516.62	1395.14	ENSMUSG00000025795	192678	Rassf3	Ras association (RalGDS/AF-6) domain family member 3	-0.214545	0.0171747
17283345	-	chr12	1748.96	1749	1647.92	ENSMUSG00000041846	68734	Ppp4r3a	protein phosphatase 4 regulatory subunit 3A	-0.21454	0.0171776
17382822	-	chr2	221.528	221.595	195.472	ENSMUSG00000026932	67991	Nacc2	nucleus accumbens associated 2, BEN and BTB (POZ) domain containing	0.214474	0.0172128
17217174	+	chr1	132.299	132.307	0	ENSMUSG00000042115	213417	Klhdc8a	kelch domain containing 8A	0.214308	0.0173012
17408021	-	chr3	473.847	473.848	377.585	ENSMUSG00000091405	97122	Hist2h4	histone cluster 2, H4	-0.214255	0.0173292
17230345	-	chr1	179.695	179.804	0	ENSMUSG00000026491	226747	Ahctf1	AT hook containing transcription factor 1	0.214252	0.0173311
17266815	-	chr11	1608.71	1608.73	1525.84	ENSMUSG00000018841	19364	Rad51d	RAD51 paralog D	0.214237	0.017339
17341412	-	chr17	2237.96	2237.99	2215.62	ENSMUSG00000033972	319615	Zfp944	zinc finger protein 944	-0.214221	0.0173477
17514135	-	chr8	1266.06	1266.09	1141.15	ENSMUSG00000031987	112405	Egln1	egl-9 family hypoxia-inducible factor 1	0.214195	0.0173617
17321630	-	chr15	2113.11	2113.14	2013.37	ENSMUSG00000023021	71949	Cers5	ceramide synthase 5	-0.214166	0.0173772
17282104	-	chr12	1726.76	1726.78	1647.92	ENSMUSG00000021114	73834	Atp6v1d	ATPase, H+ transporting, lysosomal V1 subunit D	-0.214163	0.0173787
17295944	-	chr13	1872.25	1872.28	1768.05	ENSMUSG00000021713	238831	Ppwd1	peptidylprolyl isomerase domain and WD repeat containing 1	0.214108	0.017408
17494576	-	chr7	1101.44	1101.44	995.704	ENSMUSG00000030888	101867	Rrp8	ribosomal RNA processing 8, methyltransferase, homolog (yeast)	-0.214032	0.0174488
17514832	+	chr9	1285.86	1285.86	1270.55	ENSMUSG00000031939	75316	Taf1d	TATA-box binding protein associated factor, RNA polymerase I, D	0.213913	0.0175128
17529966	-	chr9	1369.14	1369.15	1270.55	ENSMUSG00000032459	64655	Mrps22	mitochondrial ribosomal protein S22	0.21364	0.017661
17496164	-	chr7	1122.07	1122.08	995.704	ENSMUSG00000030741	73658	Spns1	spinster homolog 1	-0.213631	0.0176658
17414984	+	chr4	618.536	618.58	537.625	ENSMUSG00000048706	52829	Lurap1l	leucine rich adaptor protein 1-like	-0.213595	0.0176854
17454450	-	chr5	833.884	833.909	694.133	ENSMUSG00000029547	68510	Ints1	integrator complex subunit 1	0.213554	0.0177077
17520233	+	chr9	1360.6	1360.62	1270.55	ENSMUSG00000032359	13036	Ctsh	cathepsin H	0.213527	0.0177227
17360731	+	chr19	2459.61	2459.61	2401.31	NA	791347	Gm10007	predicted gene 10007	-0.213462	0.0177578
17262032	-	chr11	1571.78	1571.79	1525.84	ENSMUSG00000011254	66628	Thg1l	tRNA-histidine guanylyltransferase 1-like (S. cerevisiae)	0.213459	0.0177597
17317015	-	chr15	2066.44	2066.72	2013.37	ENSMUSG00000061731	14042	Ext1	exostoses (multiple) 1	0.213428	0.0177765
17277152	+	chr12	1731.97	1731.98	1647.92	ENSMUSG00000021228	171281	Acot3	acyl-CoA thioesterase 3	-0.213245	0.0178768
17524958	-	chr9	1292.82	1292.85	1270.55	ENSMUSG00000066829	235050	Zfp810	zinc finger protein 810	0.213202	0.0179003
17495320	-	chr7	1110.25	1110.27	995.704	ENSMUSG00000030670	244209	Cyp2r1	cytochrome P450, family 2, subfamily r, polypeptide 1	0.213123	0.0179441
17339910	+	chr17	2295.75	2295.81	2215.62	ENSMUSG00000035473	319625	Galm	galactose mutarotase	0.213121	0.0179451
17222625	-	chr1	43.0477	43.0985	0	ENSMUSG00000070939	73122	Tgfbrap1	transforming growth factor, beta receptor associated protein 1	0.213113	0.0179494
17276396	+	chr12	1723.74	1724.03	1647.92	ENSMUSG00000063450	319565	Syne2	spectrin repeat containing, nuclear envelope 2	-0.212977	0.0180244
17349361	+	chr18	2344.41	2344.41	2310.61	ENSMUSG00000087590	69749	Epb41l4aos	erythrocyte membrane protein band 4.1 like 4a, opposite strand	-0.212903	0.0180653
17417926	+	chr4	657.165	657.252	537.625	ENSMUSG00000032998	230700	Foxj3	forkhead box J3	-0.212898	0.0180682
17266978	-	chr11	1609.89	1609.91	1525.84	ENSMUSG00000018648	56405	Dusp14	dual specificity phosphatase 14	0.21283	0.0181062
17301558	+	chr14	1956.19	1956.21	1888.47	ENSMUSG00000034327	105440	Kctd9	potassium channel tetramerisation domain containing 9	0.212711	0.018172
17528023	-	chr9	1333.43	1333.5	1270.55	ENSMUSG00000032405	56469	Pias1	protein inhibitor of activated STAT 1	-0.212656	0.0182027
17538744	+	chrX	2614.55	2614.68	2462.75	ENSMUSG00000025261	59026	Huwe1	HECT, UBA and WWE domain containing 1	0.21258	0.0182451
17466581	-	chr6	894.395	894.413	845.968	ENSMUSG00000068551	68910	Zfp467	zinc finger protein 467	-0.212545	0.0182649
17413866	+	chr4	584.833	584.938	537.625	ENSMUSG00000028339	12819	Col15a1	collagen, type XV, alpha 1	0.212417	0.0183367
17259929	-	chr11	1529.93	1529.93	1525.84	ENSMUSG00000004748	67900	Mtfp1	mitochondrial fission process 1	0.212377	0.0183589
17504005	+	chr8	1235.53	1235.54	1141.15	ENSMUSG00000031770	64209	Herpud1	homocysteine-inducible, endoplasmic reticulum stress-inducible, ubiquitin-like domain member 1	-0.212354	0.0183722
17520416	+	chr9	1366.11	1366.11	1270.55	ENSMUSG00000064225	75552	Paqr9	progestin and adipoQ receptor family member IX	0.212354	0.0183722
17370043	+	chr2	228.688	228.719	195.472	ENSMUSG00000004105	26360	Angptl2	angiopoietin-like 2	-0.212294	0.0184057
17440257	+	chr5	802.594	802.639	694.133	ENSMUSG00000033623	69587	Pcgf3	polycomb group ring finger 3	-0.212234	0.0184394
17498699	+	chr8	1144.78	1144.79	1141.15	ENSMUSG00000004626	20911	Stxbp2	syntaxin binding protein 2	-0.212179	0.0184709
17486683	-	chr7	1009.83	1009.83	995.704	ENSMUSG00000074375	629203	Sult2a3	sulfotransferase family 2A, dehydroepiandrosterone (DHEA)-preferring, member 3	0.212155	0.0184844
17539914	-	chrX	2470.64	2470.64	2462.75	ENSMUSG00000031157	54633	Pqbp1	polyglutamine binding protein 1	0.21214	0.0184926
17388196	-	chr2	286.684	286.709	195.472	ENSMUSG00000002109	107986	Ddb2	damage specific DNA binding protein 2	-0.212117	0.018506
17447150	-	chr5	727.873	727.916	694.133	ENSMUSG00000005299	56384	Letm1	leucine zipper-EF-hand containing transmembrane protein 1	0.21204	0.0185496
17470779	-	chr6	970.672	970.68	845.968	ENSMUSG00000004268	14791	Emg1	EMG1 N1-specific pseudouridine methyltransferase	-0.212031	0.0185543
17400281	+	chr3	472.817	472.821	377.585	ENSMUSG00000046722	57912	Cdc42se1	CDC42 small effector 1	0.211985	0.0185803
17257554	+	chr11	1632.09	1632.1	1525.84	ENSMUSG00000020708	19184	Psmc5	protease (prosome, macropain) 26S subunit, ATPase 5	0.211929	0.0186123
17518227	+	chr9	1333.39	1333.4	1270.55	ENSMUSG00000032245	76524	Cln6	ceroid-lipofuscinosis, neuronal 6	-0.211922	0.0186164
17507082	-	chr8	1144.6	1144.61	1141.15	ENSMUSG00000069633	69129	Pex11g	peroxisomal biogenesis factor 11 gamma	0.211892	0.0186337
17542392	-	chrX	2536.52	2536.53	2462.75	ENSMUSG00000002010	15929	Idh3g	isocitrate dehydrogenase 3 (NAD+), gamma	-0.211883	0.0186386
17458752	+	chr6	900.65	900.671	845.968	ENSMUSG00000038065	68235	Mturn	maturin, neural progenitor differentiation regulator homolog (Xenopus)	-0.211766	0.0187051
17245785	-	chr10	1522.34	1522.35	1395.14	ENSMUSG00000025417	117150	Pip4k2c	phosphatidylinositol-5-phosphate 4-kinase, type II, gamma	-0.211715	0.0187346
17348320	+	chr18	2320.94	2321.17	2310.61	ENSMUSG00000042942	381157	Greb1l	growth regulation by estrogen in breast cancer-like	-0.211694	0.0187465
17339706	+	chr17	2290.34	2290.49	2215.62	ENSMUSG00000024078	74196	Ttc27	tetratricopeptide repeat domain 27	0.211678	0.018756
17427033	-	chr4	625.397	625.658	537.625	ENSMUSG00000028496	70122	Mllt3	myeloid/lymphoid or mixed-lineage leukemia; translocated to, 3	-0.211628	0.0187844
17539519	+	chrX	2627.01	2627.12	2462.75	ENSMUSG00000031379	69656	Pir	pirin	-0.211515	0.0188495
17370124	+	chr2	230.346	230.364	195.472	ENSMUSG00000026870	77996	Cutal	cutA divalent cation tolerance homolog-like	0.211503	0.018856
17507872	-	chr8	1161.53	1161.53	1141.15	ENSMUSG00000071793	381598	2610005L07Rik	cadherin 11 pseudogene	-0.21143	0.0188981
17214166	+	chr1	74.2849	74.3527	0	ENSMUSG00000026179	56695	Pnkd	paroxysmal nonkinesiogenic dyskinesia	0.211344	0.018948
17231366	+	chr10	1398.88	1399.11	1395.14	ENSMUSG00000040624	213783	Plekhg1	pleckstrin homology domain containing, family G (with RhoGef domain) member 1	-0.211195	0.0190339
17363572	-	chr19	2425.41	2425.54	2401.31	ENSMUSG00000024812	21873	Tjp2	tight junction protein 2	0.211166	0.0190511
17505260	+	chr8	1248.44	1248.52	1141.15	ENSMUSG00000003847	54446	Nfat5	nuclear factor of activated T cells 5	-0.211152	0.019059
17520687	+	chr9	1369.79	1369.85	1270.55	ENSMUSG00000056267	68121	Cep70	centrosomal protein 70	-0.21114	0.0190658
17295796	-	chr13	1869.73	1869.82	1768.05	ENSMUSG00000041417	18708	Pik3r1	phosphoinositide-3-kinase regulatory subunit 1	0.211137	0.0190677
17417437	+	chr4	654.183	654.219	537.625	ENSMUSG00000034042	77110	Gpbp1l1	GC-rich promoter binding protein 1-like 1	-0.211088	0.0190962
17514424	+	chr9	1275.85	1275.85	1270.55	ENSMUSG00000025888	12362	Casp1	caspase 1	-0.211056	0.019115
17346618	-	chr17	2274.62	2274.64	2215.62	ENSMUSG00000024228	67993	Nudt12	nudix (nucleoside diphosphate linked moiety X)-type motif 12	0.210955	0.0191736
17381376	-	chr2	201.267	201.317	195.472	ENSMUSG00000039128	98828	Cdc123	cell division cycle 123	0.210953	0.0191746
17286052	+	chr13	1792.99	1792.99	1768.05	NA	493800	9330162012Rik	cDNA RIKEN 9330162012 gene	0.210829	0.0192471
17521661	+	chr9	1378.84	1378.85	1270.55	ENSMUSG00000032607	434437	Amt	aminomethyltransferase	0.210809	0.0192593
17501652	+	chr8	1210.23	1210.26	1141.15	ENSMUSG00000006273	11966	Atp6v1b2	ATPase, H+ transporting, lysosomal V1 subunit B2	-0.21071	0.0193168
17475187	+	chr7	1020.93	1020.93	995.704	ENSMUSG00000090330	77124	9130221H12Rik	RIKEN cDNA 9130221H12 gene	-0.210667	0.0193422
17404109	-	chr3	387.9	387.917	377.585	ENSMUSG00000027531	55980	Impa1	inositol (myo)-1(or 4)-monophosphatase 1	0.210661	0.0193459
17279317	+	chr12	1760.41	1760.42	1647.92	ENSMUSG00000043122	319942	A530016L24Rik	RIKEN cDNA A530016L24 gene	0.210486	0.0194492
17262202	-	chr11	1574.7	1574.71	1525.84	ENSMUSG00000046879	15944	Irgm1	immunity-related GTPase family M member 1	0.210432	0.0194808
17545399	-	chrX	2613.83	2613.84	2462.75	ENSMUSG00000025264	69499	Tsr2	TSR2 20S rRNA accumulation	0.210376	0.0195143
17299353	+	chr14	1936.13	1936.21	1888.47	ENSMUSG00000021843	16709	Ktn1	kinectin 1	-0.210296	0.0195614
17485528	-	chr7	999.325	999.334	995.704	ENSMUSG00000006335	69714	Tfpt	TCF3 (E2A) fusion partner	0.210293	0.0195636
17249347	+	chr11	1577.46	1577.46	1525.84	ENSMUSG00000001056	52530	Nhp2	NHP2 ribonucleoprotein	0.210277	0.0195731
17329220	-	chr16	2139.18	2139.2	2117.42	ENSMUSG00000022853	74147	Ehhadh	enoyl-Coenzyme A, hydratase/3-hydroxyacyl Coenzyme A dehydrogenase	0.210276	0.0195732
17253478	+	chr11	1604.03	1604.03	1525.84	ENSMUSG00000002059	19376	Rab34	RAB34, member RAS oncogene family	-0.210186	0.0196272
17223169	-	chr1	54.6478	54.9264	0	ENSMUSG00000052331	329154	Ankrd44	ankyrin repeat domain 44	-0.210106	0.0196749
17384288	-	chr2	230.25	230.272	195.472	ENSMUSG00000070953	227746	Rabepk	Rab9 effector protein with kelch motifs	0.210073	0.0196946
17268137	-	chr11	1620.88	1620.91	1525.84	ENSMUSG00000001507	16400	Itga3	integrin alpha 3	0.210055	0.0197054
17513681	-	chr8	1263.58	1263.59	1141.15	ENSMUSG00000006517	192156	Mvd	mevalonate (diphospho) decarboxylase	0.210029	0.0197207
17221014	+	chr1	194.939	194.961	0	ENSMUSG00000016494	12490	Cd34	CD34 antigen	-0.209935	0.0197768
17439164	+	chr5	787.227	787.309	694.133	ENSMUSG00000058013	52398	2021-09-11	septin 11	0.209923	0.019784
17244341	-	chr10	1488.39	1488.45	1395.14	ENSMUSG00000008398	13713	Elk3	ELK3, member of ETS oncogene family	-0.209835	0.0198369
17433683	-	chr4	692.547	692.553	537.625	ENSMUSG00000042333	230979	Tnfrsf14	tumor necrosis factor receptor superfamily, member 14 (herpesvirus entry mediator)	-0.209814	0.0198498
17453160	-	chr5	824.122	824.136	694.133	ENSMUSG00000025534	110006	Gusb	glucuronidase, beta	0.209753	0.0198865
17335540	+	chr17	2245.11	2245.12	2215.62	ENSMUSG00000024014	18712	Pim1	proviral integration site 1	0.209573	0.0199949
17499396	+	chr8	1155.05	1155.09	1141.15	ENSMUSG00000038365	66822	Fbxo25	F-box protein 25	0.209572	0.0199953
17501550	+	chr8	1208.01	1208.04	1141.15	ENSMUSG00000014907	234344	Naf1	nuclear assembly factor 1 ribonucleoprotein	-0.20955	0.0200087
17243644	-	chr10	1480.27	1480.33	1395.14	ENSMUSG00000020038	12952	Cry1	cryptochrome 1 (photolyase-like)	0.209464	0.020061
17340017	+	chr17	2299.33	2299.45	2215.62	ENSMUSG00000055817	116871	Mta3	metastasis associated 3	0.209378	0.0201131
17295960	-	chr13	1872.68	1872.87	1768.05	ENSMUSG00000021715	67285	Cwc27	CWC27 spliceosome-associated protein	0.209345	0.0201335
17244378	-	chr10	1489	1489.03	1395.14	ENSMUSG00000036112	56307	Metap2	methionine aminopeptidase 2	-0.209224	0.0202072
17305028	-	chr14	1922.82	1922.83	1888.47	ENSMUSG00000043681	69134	Fam25c	family with sequence similarity 25, member C	-0.209192	0.0202264
17295136	-	chr13	1863.68	1863.94	1768.05	ENSMUSG00000021676	544963	Iqgap2	IQ motif containing GTPase activating protein 2	-0.209162	0.0202447
17497421	-	chr7	1134.6	1134.61	995.704	ENSMUSG00000078566	12176	Bnip3	BCL2/adenovirus E1B interacting protein 3	-0.209138	0.0202597
17506030	+	chr8	1258.85	1258.9	1141.15	ENSMUSG00000031844	15486	Hsd17b2	hydroxysteroid (17-beta) dehydrogenase 2	-0.208912	0.0203985
17218366	+	chr1	155.159	155.203	0	ENSMUSG00000026470	58244	Stx6	syntaxin 6	0.208881	0.0204176
17221347	-	chr1	13.5649	13.5897	0	ENSMUSG00000025935	72265	Tram1	translocating chain-associating membrane protein 1	0.208865	0.0204274
17220034	+	chr1	179.668	179.687	0	ENSMUSG00000038936	109232	Sccpdh	saccharopine dehydrogenase (putative)	0.208853	0.020435
17227023	-	chr1	133.656	133.661	0	ENSMUSG00000102049	667118	Zbed6	zinc finger, BED type containing 6	-0.20885	0.0204363
17267420	-	chr11	1612.77	1612.83	1525.84	ENSMUSG00000018427	77864	Ypel2	yippee like 2	0.208844	0.0204406
17370511	+	chr2	234.48	234.488	195.472	ENSMUSG00000026755	74192	Arpc5l	actin related protein 2/3 complex, subunit 5-like	0.208804	0.0204648
17324378	+	chr16	2140.52	2140.53	2117.42	ENSMUSG00000022884	13682	Eif4a2	eukaryotic translation initiation factor 4A2	-0.208794	0.0204714
17477559	+	chr7	1040.52	1040.54	995.704	ENSMUSG00000109511	18226	Nup62	nucleoporin 62	0.208781	0.0204794
17364098	-	chr19	2435.56	2435.57	2401.31	ENSMUSG00000035783	11475	Acta2	actin, alpha 2, smooth muscle, aorta	-0.208745	0.0205012
17226974	-	chr1	133.383	133.424	0	ENSMUSG00000070643	20668	Sox13	SRY (sex determining region Y)-box 13	0.208527	0.0206363
17234175	+	chr10	1466.49	1466.53	1395.14	ENSMUSG00000060733	69718	Ipmk	inositol polyphosphate multikinase	-0.208517	0.0206431
17478296	+	chr7	1044.58	1044.59	995.704	NA	108167326	LOC108167326	uncharacterized LOC108167326	0.208489	0.02066
17513417	-	chr8	1260.65	1260.7	1141.15	ENSMUSG00000031835	56453	Mbtps1	membrane-bound transcription factor peptidase, site 1	0.208467	0.0206737
17458911	+	chr6	902.8	902.846	845.968	ENSMUSG00000029781	27055	Fkbp9	FK506 binding protein 9	0.208381	0.0207278
17498398	-	chr7	1140.14	1140.18	995.704	ENSMUSG00000031078	13043	Cttn	cortactin	0.208366	0.020737
17290781	-	chr13	1784.91	1785.72	1768.05	ENSMUSG00000055137	192136	Sugct	succinyl-CoA glutarate-CoA transferase	0.208307	0.020774
17361276	-	chr19	2405.74	2405.75	2401.31	ENSMUSG00000041845	11854	Rhod	ras homolog family member D	-0.208288	0.0207858
17319103	-	chr15	2092.37	2092.38	2013.37	NA	100038602	Gm10865	predicted gene 10865	-0.208286	0.0207869
17360977	-	chr19	2404.9	2404.97	2401.31	ENSMUSG00000024913	16973	Lrp5	low density lipoprotein receptor-related protein 5	0.208225	0.0208252
17477597	+	chr7	1040.56	1040.57	995.704	ENSMUSG00000002963	59047	Pnkp	polynucleotide kinase 3'- phosphatase	0.208208	0.0208358
17229036	-	chr1	162.875	162.899	0	ENSMUSG00000040170	55990	Fmo2	flavin containing monooxygenase 2	-0.208195	0.0208437
17401296	+	chr3	481.499	481.551	377.585	ENSMUSG00000044098	229675	Rsbn1	rosbin, round spermatid basic protein 1	-0.208175	0.0208567
17231859	+	chr10	1414.73	1414.75	1395.14	ENSMUSG00000020009	15979	Ifngr1	interferon gamma receptor 1	-0.208154	0.0208698
17524775	-	chr9	1292.35	1292.39	1270.55	ENSMUSG00000032198	319899	Dock6	dedicator of cytokinesis 6	-0.20798	0.020979
17514417	+	chr9	1274.93	1274.93	1270.55	ENSMUSG00000041124	78100	Msantd4	Myb/SANT-like DNA-binding domain containing 4 with coiled-coils	0.207959	0.0209921
17415815	+	chr4	637.554	637.612	537.625	ENSMUSG00000025791	72157	Pgm2	phosphoglucomutase 2	0.207932	0.0210094
17231003	-	chr1	191.007	191.026	0	ENSMUSG00000066595	226844	Flvcr1	feline leukemia virus subgroup C cellular receptor 1	0.207837	0.0210695
17453904	-	chr5	831.443	831.447	694.133	ENSMUSG00000023348	22051	Trip6	thyroid hormone receptor interactor 6	-0.207812	0.021085
17365098	-	chr19	2445.71	2445.72	2401.31	ENSMUSG00000037071	20249	Scd1	stearoyl-Coenzyme A desaturase 1	0.2078	0.0210928
17326846	+	chr16	2204.77	2204.78	2117.42	ENSMUSG00000044442	67768	N6amt1	N-6 adenine-specific DNA methyltransferase 1 (putative)	-0.20774	0.0211312
17446170	-	chr5	718.552	718.557	694.133	ENSMUSG00000028969	12568	Cdk5	cyclin-dependent kinase 5	0.207706	0.0211527
17330323	-	chr16	2155.66	2155.71	2117.42	ENSMUSG00000022809	18171	Nr1i2	nuclear receptor subfamily 1, group I, member 2	-0.207685	0.0211658
17500108	+	chr8	1166.66	1166.72	1141.15	ENSMUSG00000031565	14182	Fgfr1	fibroblast growth factor receptor 1	-0.207612	0.0212124
17523531	+	chr9	1393.57	1393.57	1270.55	ENSMUSG00000066233	66079	Tmem42	transmembrane protein 42	-0.207588	0.0212278
17274099	+	chr12	1660.18	1660.29	1647.92	ENSMUSG00000020589	76820	Fam49a	family with sequence similarity 49, member A	-0.207586	0.0212286
17303941	-	chr14	1909.5	1909.52	1888.47	ENSMUSG00000021824	55946	Ap3m1	adaptor-related protein complex 3, mu 1 subunit	0.207482	0.0212955
17544517	-	chrX	2597.33	2597.35	2462.75	ENSMUSG00000031266	11605	Gla	galactosidase, alpha	0.207459	0.0213101
17229988	-	chr1	173.336	173.368	0	ENSMUSG00000005338	94332	Cadm3	cell adhesion molecule 3	-0.207361	0.0213727
17240100	-	chr10	1426.64	1426.75	1395.14	ENSMUSG00000063760	268291	Rnf217	ring finger protein 217	-0.207356	0.021376
17402361	+	chr3	500.855	500.95	377.585	ENSMUSG00000039234	69608	Sec24d	Sec24 related gene family, member D (S. cerevisiae)	0.207338	0.021387
17319168	-	chr15	2092.66	2092.7	2013.37	ENSMUSG00000042632	53357	Pla2g6	phospholipase A2, group VI	0.207337	0.0213879
17423792	-	chr4	570.87	570.915	537.625	ENSMUSG00000040128	108767	Pnrc1	proline-rich nuclear receptor coactivator 1	0.207321	0.021398
17543654	-	chrX	2564.93	2564.93	2462.75	ENSMUSG00000031320	20102	Rps4x	ribosomal protein S4, X-linked	-0.207312	0.0214042
17220249	+	chr1	181.051	181.06	0	ENSMUSG00000038768	619326	9130409I23Rik	RIKEN cDNA 9130409I23 gene	0.207286	0.0214204
17458379	+	chr6	894.707	894.711	845.968	ENSMUSG00000090019	16205	Gimap1	GTPase, IMAP family member 1	-0.207234	0.0214539
17464040	+	chr6	987.217	987.467	845.968	ENSMUSG00000041741	54611	Pde3a	phosphodiesterase 3A, cGMP inhibited	-0.207212	0.0214684
17384813	-	chr2	234.666	234.698	195.472	ENSMUSG00000026753	67857	Ppp6c	protein phosphatase 6, catalytic subunit	0.207182	0.0214877
17222156	-	chr1	36.3366	36.368	0	ENSMUSG00000010453	226976	Kansl3	KAT8 regulatory NSL complex subunit 3	-0.207173	0.0214932
17260150	-	chr11	1531.11	1531.28	1525.84	ENSMUSG00000041961	407821	Znrf3	zinc and ring finger 3	-0.207173	0.0214935
17492417	-	chr7	1075.44	1075.45	995.704	ENSMUSG00000030545	18631	Pex11a	peroxisomal biogenesis factor 11 alpha	0.207144	0.0215121
17297413	+	chr14	1908.76	1908.79	1888.47	ENSMUSG00000021809	67725	Nudt13	nudix (nucleoside diphosphate linked moiety X)-type motif 13	0.207127	0.0215233
17517151	+	chr9	1321.32	1321.39	1270.55	ENSMUSG00000032059	102580	Alg9	asparagine-linked glycosylation 9 (alpha 1,2 mannosyltransferase)	0.207039	0.0215795
17443083	+	chr5	828.324	828.351	694.133	ENSMUSG00000015942	114674	Gtf2ird2	GTF2I repeat domain containing 2	-0.20696	0.0216312
17356016	+	chr19	2405.27	2405.28	2401.31	ENSMUSG00000037263	73458	Aldh3b3	aldehyde dehydrogenase 3 family, member B3	-0.206939	0.0216446
17335467	+	chr17	2244.71	2244.72	2215.62	ENSMUSG00000023067	12575	Cdkn1a	cyclin-dependent kinase inhibitor 1A (P21)	0.206886	0.021679
17336245	+	chr17	2249.55	2249.56	2215.62	ENSMUSG00000041354	19732	Rgl2	ral guanine nucleotide dissociation stimulator-like 2	0.206823	0.0217195
17251527	+	chr11	1594.93	1594.95	1525.84	ENSMUSG00000020893	18626	Per1	period circadian clock 1	-0.206793	0.021739
17280452	-	chr12	1678.09	1678.29	1647.92	ENSMUSG00000020672	268534	Sntg2	syntrophin, gamma 2	-0.206775	0.021751
17417255	+	chr4	653.227	653.247	537.625	ENSMUSG00000063929	100040843	Cyp4a32	cytochrome P450, family 4, subfamily a, polypeptide 32	-0.206769	0.0217546
17277170	+	chr12	1732.02	1732.03	1647.92	ENSMUSG00000043487	217700	Acot6	acyl-CoA thioesterase 6	-0.206691	0.0218054
17509506	-	chr8	1202.06	1202.13	1141.15	ENSMUSG00000004319	12725	Clcn3	chloride channel, voltage-sensitive 3	0.206609	0.021859
17381306	-	chr2	200.462	200.485	195.472	ENSMUSG00000026669	70024	Mcm10	minichromosome maintenance 10 replication initiation factor	-0.206591	0.0218707
17228066	-	chr1	152.371	152.387	0	ENSMUSG00000014980	66637	Tsen15	tRNA splicing endonuclease subunit 15	-0.206564	0.0218886
17323711	+	chr16	2135.84	2135.9	2117.42	ENSMUSG00000075704	26462	Txnrd2	thioredoxin reductase 2	-0.206552	0.0218968
17214841	+	chr1	82.8395	82.8956	0	ENSMUSG00000026159	15463	Agfg1	ArfGAP with FG repeats 1	0.206531	0.0219104
17349643	+	chr18	2347.14	2347.17	2310.61	ENSMUSG00000024485	240215	Slc4a9	solute carrier family 4, sodium bicarbonate cotransporter, member 9	-0.20653	0.0219108
17327331	+	chr16	2211.3	2211.32	2117.42	ENSMUSG00000022945	110749	Chaf1b	chromatin assembly factor 1, subunit B (p60)	-0.20653	0.0219108
17448821	-	chr5	767.455	767.472	694.133	ENSMUSG00000029153	433904	Ociad2	OCIA domain containing 2	0.206481	0.0219431
17423674	-	chr4	562.875	562.907	537.625	ENSMUSG00000040359	67490	Ufl1	UFM1 specific ligase 1	0.206455	0.0219597
17381283	-	chr2	200.094	200.124	195.472	ENSMUSG00000039449	67229	Prpf18	pre-mRNA processing factor 18	-0.206411	0.0219891
17492943	-	chr7	1079.58	1079.59	995.704	ENSMUSG00000070462	80889	Tlnrd1	talin rod domain containing 1	-0.206337	0.0220377
17307096	-	chr14	1945.26	1945.28	1888.47	ENSMUSG00000040123	219105	Zmym5	zinc finger, MYM-type 5	-0.206312	0.0220539
17357810	+	chr19	2413.77	2413.78	2401.31	ENSMUSG00000046805	17476	Mpeg1	macrophage expressed gene 1	0.206215	0.0221178
17295569	-	chr13	1868.19	1868.25	1768.05	ENSMUSG00000078945	17948	Naip2	NLR family, apoptosis inhibitory protein 2	0.206189	0.0221352
17338196	+	chr17	2262.4	2262.4	2215.62	ENSMUSG00000062619	67101	2310039H08Rik	RIKEN cDNA 2310039H08 gene	0.206161	0.0221536
17460665	+	chr6	934.692	934.795	845.968	ENSMUSG00000033174	23945	Mgll	monoglyceride lipase	0.206156	0.022157
17233873	+	chr10	1458.21	1458.22	1395.14	ENSMUSG00000112129	68371	Pbld1	phenazine biosynthesis-like protein domain containing 1	-0.20614	0.0221674
17444593	+	chr5	839.217	839.242	694.133	ENSMUSG00000029621	56443	Arpc1a	actin related protein 2/3 complex, subunit 1A	0.206094	0.0221976
17444106	+	chr5	834.74	834.749	694.133	ENSMUSG00000029570	16848	Lfng	LFNG O-fucosylpeptide 3-beta-N-acetylglucosaminyltransferase	-0.205997	0.0222621
17500301	+	chr8	1168.23	1168.27	1141.15	ENSMUSG00000031486	78560	Adgra2	adhesion G protein-coupled receptor A2	-0.205931	0.0223059
17372185	+	chr2	271.842	271.856	195.472	ENSMUSG00000042369	241490	Rbm45	RNA binding motif protein 45	0.205878	0.0223415
17378540	+	chr2	351.616	351.618	195.472	ENSMUSG00000067847	67067	Romo1	reactive oxygen species modulator 1	0.205828	0.0223747
17403605	+	chr3	529.023	529.13	377.585	ENSMUSG00000039167	170757	Adgrl4	adhesion G protein-coupled receptor L4	-0.205771	0.0224126
17353796	-	chr18	2348.25	2348.26	2310.61	ENSMUSG00000051316	24074	Taf7	TATA-box binding protein associated factor 7	0.205766	0.0224158
17253191	+	chr11	1602.76	1602.82	1525.84	ENSMUSG00000020840	104184	Blmh	bleomycin hydrolase	0.205718	0.0224481
17365001	-	chr19	2445.32	2445.34	2401.31	ENSMUSG00000025197	226143	Cyp2c23	cytochrome P450, family 2, subfamily c, polypeptide 23	-0.205697	0.0224621
17300926	+	chr14	1946.04	1946.04	1888.47	ENSMUSG00000097933	67518	1700039M10Rik	RIKEN cDNA 1700039M10 gene	-0.20566	0.0224869
17518935	+	chr9	1339.94	1339.98	1270.55	ENSMUSG00000032235	93697	Ice2	interactor of little elongation complex ELL subunit 2	-0.20557	0.0225472
17344140	-	chr17	2250.62	2250.63	2215.62	NA	110956	D17H6S56E-5	DNA segment, Chr 17, human D6S56E 5	0.205524	0.0225781
17521603	+	chr9	1378.6	1378.61	1270.55	ENSMUSG00000070284	331026	Gmppb	GDP-mannose pyrophosphorylase B	0.205514	0.0225849
17513061	-	chr8	1252.42	1252.45	1141.15	ENSMUSG00000033596	234736	Rfwd3	ring finger and WD repeat domain 3	-0.205484	0.0226046
17496283	-	chr7	1122.25	1122.27	995.704	ENSMUSG00000030738	56347	Eif3c	eukaryotic translation initiation factor 3, subunit C	0.205449	0.0226282
17369540	+	chr2	227.143	227.153	195.472	ENSMUSG00000039356	227715	Exosc2	exosome component 2	0.205388	0.0226693
17507799	-	chr8	1159.84	1159.89	1141.15	ENSMUSG00000031465	11601	Angpt2	angiopoietin 2	-0.205289	0.0227363
17426700	-	chr4	618.904	619.068	537.625	ENSMUSG00000028402	17475	Mpdz	multiple PDZ domain protein	-0.205167	0.022819
17212750	+	chr1	52.1195	52.156	0	ENSMUSG00000026104	20846	Stat1	signal transducer and activator of transcription 1	0.205153	0.0228284
17220974	+	chr1	194.62	194.815	0	ENSMUSG00000026640	18845	Plxna2	plexin A2	-0.205128	0.0228451
17345677	-	chr17	2263.04	2263.06	2215.62	ENSMUSG00000047150	75462	1700001C19Rik	RIKEN cDNA 1700001C19 gene	0.205102	0.0228628
17273864	+	chr12	1655.9	1655.94	1647.92	ENSMUSG00000020609	238055	Apob	apolipoprotein B	-0.205079	0.0228784
17358007	+	chr19	2418.71	2418.71	2401.31	ENSMUSG00000024712	54391	Rfk	riboflavin kinase	-0.205075	0.0228815
17508593	-	chr8	1172.31	1172.31	1141.15	ENSMUSG00000031578	67920	Mak16	MAK16 homolog	-0.205023	0.0229166
17343873	-	chr17	2250.23	2250.23	2215.62	ENSMUSG00000015478	54197	Rnf5	ring finger protein 5	0.204994	0.0229364
17224587	-	chr1	75.3082	75.3175	0	ENSMUSG00000026209	13437	Dnpep	aspartyl aminopeptidase	0.204994	0.0229364
17481960	+	chr7	1108.91	1109.02	995.704	ENSMUSG00000055116	11865	Arntl	aryl hydrocarbon receptor nuclear translocator-like	0.204943	0.0229715
17500626	+	chr8	1180.15	1180.31	1141.15	ENSMUSG00000039530	80286	Tusc3	tumor suppressor candidate 3	0.204918	0.0229886
17425566	-	chr4	594.819	594.926	537.625	ENSMUSG00000038764	545622	Ptpn3	protein tyrosine phosphatase, non-receptor type 3	-0.204911	0.0229932
17229417	-	chr1	168.121	168.432	0	ENSMUSG00000052534	18514	Pbx1	pre B cell leukemia homeobox 1	0.204908	0.022995
17477347	+	chr7	1039.82	1039.82	995.704	ENSMUSG00000060177	13646	Klk1b22	kallikrein 1-related peptidase b22	0.204875	0.0230173
17432596	-	chr4	682.598	682.816	537.625	ENSMUSG00000020220	230895	Vps13d	vacuolar protein sorting 13D	0.20478	0.0230826
17311689	+	chr15	2071.51	2071.53	2013.37	ENSMUSG00000022359	76773	Wdyhv1	WDYHV motif containing 1	0.204775	0.0230862
17429521	-	chr4	658.555	658.577	537.625	ENSMUSG00000064141	381549	Zfp69	zinc finger protein 69	-0.20473	0.0231166
17294907	-	chr13	1860.54	1860.58	1768.05	ENSMUSG00000021706	218441	Zfyve16	zinc finger, FYVE domain containing 16	0.204684	0.0231483
17224745	-	chr1	79.7043	79.776	0	ENSMUSG00000073643	69368	Wdfy1	WD repeat and FYVE domain containing 1	-0.204682	0.0231499
17430339	-	chr4	666.845	666.886	537.625	ENSMUSG00000050390	97130	C77080	expressed sequence C77080	-0.204636	0.0231812
17406002	-	chr3	453.461	453.542	377.585	ENSMUSG00000034109	73124	Golim4	golgi integral membrane protein 4	0.204598	0.0232074
17474679	+	chr7	1015.52	1015.52	995.704	NA	102638408	Gm16174	predicted gene 16174	-0.204564	0.0232308
17316207	-	chr15	2041.1	2041.4	2013.37	ENSMUSG00000022263	223435	Trio	triple functional domain (PTPRF interacting)	-0.204478	0.0232901
17342785	-	chr17	2243.38	2243.44	2215.62	ENSMUSG00000056692	224647	D17Wsu92e	DNA segment, Chr 17, Wayne State University 92, expressed	-0.204464	0.0232998
17228057	-	chr1	151.885	152.09	0	ENSMUSG00000032666	69399	1700025G04Rik	RIKEN cDNA 1700025G04 gene	-0.204409	0.0233379
17250183	+	chr11	1584.82	1584.83	1525.84	ENSMUSG00000020455	94091	Trim11	tripartite motif-containing 11	0.204392	0.0233492
17428217	-	chr4	647.286	647.291	537.625	ENSMUSG00000028551	12580	Cdkn2c	cyclin-dependent kinase inhibitor 2C (p18, inhibits CDK4)	-0.204352	0.0233772
17362503	-	chr19	2410.12	2410.13	2401.31	ENSMUSG00000071660	70387	Ttc9c	tetratricopeptide repeat domain 9C	-0.204315	0.0234031
17510057	-	chr8	1211.6	1211.62	1141.15	ENSMUSG00000055707	234378	Klhl26	kelch-like 26	-0.204215	0.0234722
17504321	+	chr8	1236.78	1236.79	1141.15	ENSMUSG00000031669	78833	Gins3	GINS complex subunit 3 (Psf3 homolog)	0.204115	0.0235419
17265989	-	chr11	1601.28	1601.29	1525.84	ENSMUSG00000045374	192652	Wdr81	WD repeat domain 81	-0.204088	0.0235608
17333872	+	chr17	2236.63	2236.65	2215.62	ENSMUSG00000067942	224585	Zfp160	zinc finger protein 160	-0.204005	0.0236186
17301852	+	chr14	1961.5	1961.5	1888.47	NA	668489	Gm9199	glycine cleavage system protein H (aminomethyl carrier) pseudogene	-0.203868	0.0237142
17508325	-	chr8	1166.17	1166.18	1141.15	ENSMUSG00000037406	330723	Htra4	HtrA serine peptidase 4	-0.203868	0.0237145
17375185	+	chr2	316.48	316.489	195.472	ENSMUSG00000023572	17151	Ccndbp1	cyclin D-type binding-protein 1	-0.203849	0.0237276
17257906	+	chr11	1636.24	1636.36	1525.84	ENSMUSG00000020623	26399	Map2k6	mitogen-activated protein kinase kinase 6	-0.20381	0.0237546
17388733	-	chr2	298.285	298.374	195.472	ENSMUSG00000005087	12505	Cd44	CD44 antigen	-0.203761	0.023789
17305221	-	chr14	1929.46	1929.48	1888.47	ENSMUSG00000021792	70564	Fam213a	family with sequence similarity 213, member A	-0.203717	0.02382
17222719	-	chr1	45.3751	45.5031	0	ENSMUSG00000026042	12832	Col5a2	collagen, type V, alpha 2	-0.203708	0.0238266
17248213	+	chr11	1557.71	1557.77	1525.84	ENSMUSG00000020300	67579	Cpeb4	cytoplasmic polyadenylation element binding protein 4	0.203701	0.0238316
17311821	+	chr15	2072.75	2072.97	2013.37	ENSMUSG00000059586	68501	Nsmce2	NSE2/MMS21 homolog, SMC5-SMC6 complex SUMO ligase	-0.203685	0.023843
17347493	-	chr17	2295.82	2295.83	2215.62	ENSMUSG00000024097	225027	Srsf7	serine/arginine-rich splicing factor 7	-0.203584	0.0239137
17232763	+	chr10	1435.77	1435.82	1395.14	ENSMUSG00000063428	70503	Ddo	D-aspartate oxidase	-0.20356	0.0239312
17276182	+	chr12	1720.01	1720.02	1647.92	ENSMUSG00000005078	104771	Jkamp	JNK1/MAPK8-associated membrane protein	0.203518	0.0239605
17496354	-	chr7	1122.38	1122.38	995.704	ENSMUSG00000030711	20887	Sult1a1	sulfotransferase family 1A, phenol-preferring, member 1	-0.203467	0.0239969
17226420	-	chr1	125.393	125.436	0	ENSMUSG00000026341	74117	Actr3	ARP3 actin-related protein 3	0.203419	0.0240304
17313926	+	chr15	2099.43	2099.51	2013.37	ENSMUSG00000035900	223752	Gramd4	GRAM domain containing 4	0.203416	0.0240328
17430436	-	chr4	667.217	667.226	537.625	ENSMUSG00000028798	54709	Eif3i	eukaryotic translation initiation factor 3, subunit I	-0.203303	0.024113
17402846	+	chr3	512.866	512.89	377.585	ENSMUSG00000028167	69772	Bdh2	3-hydroxybutyrate dehydrogenase, type 2	-0.203291	0.0241212
17453809	-	chr5	831.168	831.179	694.133	ENSMUSG00000004849	11769	Ap1s1	adaptor protein complex AP-1, sigma 1	-0.20311	0.0242506
17357895	+	chr19	2414.22	2414.22	2401.31	ENSMUSG00000112693	433224	Gm5512	required for meiotic nuclear division 1 pseudogene	0.203051	0.0242929
17476335	+	chr7	1026.01	1026.02	995.704	ENSMUSG00000042831	233065	Alkbh6	alkB homolog 6	-0.203043	0.0242986
17247993	+	chr11	1555.01	1555.06	1525.84	ENSMUSG00000020463	104570	Ppp4r3b	protein phosphatase 4 regulatory subunit 3B	-0.203023	0.0243127
17408024	-	chr3	473.868	473.879	377.585	ENSMUSG00000015947	14129	Fcgr1	Fc receptor, IgG, high affinity I	0.202963	0.0243556
17318780	-	chr15	2090.78	2090.78	2013.37	ENSMUSG00000057346	223672	Apol9a	apolipoprotein L 9a	-0.202809	0.024466
17278561	+	chr12	1756.33	1756.46	1647.92	ENSMUSG00000058070	68519	Eml1	echinoderm microtubule associated protein like 1	-0.202799	0.0244733
17413573	+	chr4	582.606	582.616	537.625	ENSMUSG00000035637	76238	Grhpr	glyoxylate reductase/hydroxypyruvate reductase	0.202772	0.0244931
17404259	-	chr3	396.718	396.743	377.585	ENSMUSG00000027599	74252	Armc1	armadillo repeat containing 1	0.202713	0.0245353
17389009	-	chr2	300.472	300.489	195.472	ENSMUSG00000027170	98221	Eif3m	eukaryotic translation initiation factor 3, subunit M	-0.202672	0.0245653
17286553	+	chr13	1803.71	1803.92	1768.05	ENSMUSG00000059288	12593	Cdyl	chromodomain protein, Y chromosome-like	-0.202668	0.0245679
17517248	+	chr9	1322.59	1322.64	1270.55	ENSMUSG00000032050	19684	Rdx	radixin	-0.20266	0.0245737
17331564	-	chr16	2193.7	2193.79	2117.42	ENSMUSG00000048490	268903	Nrip1	nuclear receptor interacting protein 1	0.202654	0.0245779
17546047	-	chrX	2629.25	2629.26	2462.75	ENSMUSG00000051224	245695	Tceanc	transcription elongation factor A (SII) N-terminal and central domain containing	0.202627	0.0245974
17240819	-	chr10	1448.42	1448.52	1395.14	ENSMUSG00000038594	100038725	Cep85l	centrosomal protein 85-like	-0.20257	0.0246388
17542382	-	chrX	2536.43	2536.46	2462.75	ENSMUSG00000002015	27061	Bcap31	B cell receptor associated protein 31	0.202566	0.0246415
17359304	+	chr19	2440.82	2440.88	2401.31	ENSMUSG00000025003	13098	Cyp2c39	cytochrome P450, family 2, subfamily c, polypeptide 39	-0.202538	0.0246618
17459550	+	chr6	917.877	917.946	845.968	ENSMUSG00000049553	20019	Polr1a	polymerase (RNA) I polypeptide A	-0.202508	0.0246834
17516699	+	chr9	1315.59	1315.6	1270.55	ENSMUSG00000032092	14012	Mpzl2	myelin protein zero-like 2	-0.202502	0.0246878
17386591	-	chr2	269.289	269.365	195.472	ENSMUSG00000027104	11909	Atf2	activating transcription factor 2	-0.202421	0.024747
17301440	+	chr14	1954.31	1954.34	1888.47	ENSMUSG00000022035	67179	Ccdc25	coiled-coil domain containing 25	0.202414	0.0247522
17488975	-	chr7	1025.93	1025.94	995.704	ENSMUSG00000006095	66411	Tbcb	tubulin folding cofactor B	0.202367	0.0247858
17384533	-	chr2	231.554	231.577	195.472	ENSMUSG00000026890	16874	Lhx6	LIM homeobox protein 6	0.202362	0.02479
17274415	+	chr12	1669.1	1669.19	1647.92	ENSMUSG00000052632	211914	Asap2	ArfGAP with SH3 domain, ankyrin repeat and PH domain 2	0.202352	0.0247968
17490078	-	chr7	1038.36	1038.37	995.704	ENSMUSG00000069727	434179	Zfp975	zinc finger protein 975	-0.202335	0.0248097
17456084	+	chr6	860.871	861.408	845.968	ENSMUSG00000029563	114142	Foxp2	forkhead box P2	-0.202313	0.0248255
17367576	+	chr2	218.54	218.585	195.472	ENSMUSG00000026781	74159	Acbd5	acyl-Coenzyme A binding domain containing 5	-0.202278	0.0248508
17282148	-	chr12	1727.08	1727.09	1647.92	ENSMUSG00000021124	53612	Vti1b	vesicle transport through interaction with t-SNAREs 1B	0.202253	0.0248693
17524930	-	chr9	1292.67	1292.68	1270.55	ENSMUSG00000001348	11433	Acp5	acid phosphatase 5, tartrate resistant	0.202244	0.0248755
17228563	-	chr1	156.654	156.674	0	ENSMUSG00000060519	30935	Tor3a	torsin family 3, member A	0.202235	0.0248821
17518298	+	chr9	1334.72	1334.73	1270.55	ENSMUSG00000032399	67891	Rpl4	ribosomal protein L4	-0.202056	0.025013
17370439	+	chr2	233.811	233.841	195.472	ENSMUSG00000000247	16870	Lhx2	LIM homeobox protein 2	-0.20195	0.0250913
17295607	-	chr13	1868.33	1868.37	1768.05	ENSMUSG00000078942	17952	Naip6	NLR family, apoptosis inhibitory protein 6	0.201946	0.0250938
17520736	+	chr9	1370.16	1370.17	1270.55	ENSMUSG00000037953	333424	A4gnt	alpha-1,4-N-acetylglucosaminyltransferase	0.201903	0.0251258
17423037	-	chr4	542.388	542.418	537.625	ENSMUSG00000066324	242291	Impad1	inositol monophosphatase domain containing 1	0.201812	0.0251928
17260644	-	chr11	1537.65	1537.74	1525.84	ENSMUSG00000020182	13195	Ddc	dopa decarboxylase	0.20181	0.0251942
17308280	-	chr14	1958.69	1958.76	1888.47	ENSMUSG00000022092	19057	Ppp3cc	protein phosphatase 3, catalytic subunit, gamma isoform	-0.201742	0.0252447
17357671	+	chr19	2412.78	2412.8	2401.31	ENSMUSG00000079419	73656	Ms4a6c	membrane-spanning 4-domains, subfamily A, member 6C	0.201617	0.0253373
17423121	-	chr4	545.767	545.864	537.625	ENSMUSG00000041261	12319	Car8	carbonic anhydrase 8	-0.201602	0.0253484
17285204	+	chr13	1780.61	1780.66	1768.05	ENSMUSG00000057069	67475	Ero1lb	ERO1-like beta (S. cerevisiae)	-0.201471	0.0254455
17427585	-	chr4	638.778	638.89	537.625	ENSMUSG00000028530	16451	Jak1	Janus kinase 1	-0.201417	0.0254853
17220724	+	chr1	189.728	189.875	0	ENSMUSG00000026604	19250	Ptpn14	protein tyrosine phosphatase, non-receptor type 14	-0.201325	0.025554
17510578	-	chr8	1213.71	1213.72	1141.15	ENSMUSG00000044600	66818	Smim7	small integral membrane protein 7	-0.201232	0.0256234
17362616	-	chr19	2411.52	2411.55	2401.31	ENSMUSG00000036098	225908	Myrf	myelin regulatory factor	0.201221	0.0256321
17273984	+	chr12	1656.89	1656.95	1647.92	ENSMUSG00000066643	74682	Wdr35	WD repeat domain 35	0.201142	0.0256911
17224462	-	chr1	75.135	75.1427	0	ENSMUSG00000033159	69171	Cnppd1	cyclin Pas1/PHO80 domain containing 1	-0.201129	0.0257008
17322842	+	chr16	2127.9	2127.94	2117.42	ENSMUSG00000022504	12265	Ciita	class II transactivator	0.201014	0.0257871
17286905	+	chr13	1811.83	1811.85	1768.05	ENSMUSG00000015396	12522	Cd83	CD83 antigen	-0.200983	0.0258109
17499874	+	chr8	1163.37	1163.41	1141.15	ENSMUSG00000031480	56229	Thsd1	thrombospondin, type I, domain 1	0.200966	0.0258237
17461124	+	chr6	943.178	943.201	845.968	ENSMUSG00000035199	65106	Arl6ip5	ADP-ribosylation factor-like 6 interacting protein 5	0.200887	0.0258834
17467316	-	chr6	913.003	913.005	845.968	ENSMUSG00000036390	13197	Gadd45a	growth arrest and DNA-damage-inducible 45 alpha	0.20083	0.0259259
17482730	+	chr7	1117.84	1117.85	995.704	ENSMUSG00000030868	59288	Dctn5	dynactin 5	0.200719	0.0260105
17461023	+	chr6	938.059	938.141	845.968	ENSMUSG00000005893	22026	Nr2c2	nuclear receptor subfamily 2, group C, member 2	-0.200648	0.0260642
17482560	+	chr7	1116.55	1116.61	995.704	ENSMUSG00000035064	13631	Eef2k	eukaryotic elongation factor-2 kinase	-0.200589	0.0261092
17312485	+	chr15	2089.85	2089.87	2013.37	ENSMUSG00000022556	15499	Hsf1	heat shock factor 1	-0.20053	0.0261542
17527511	-	chr9	1327.96	1327.99	1270.55	ENSMUSG00000063849	66812	Ppcdc	phosphopantothenoylcysteine decarboxylase	0.200488	0.0261856
17531705	-	chr9	1381.6	1381.6	1270.55	ENSMUSG00000043953	54199	Ccrl2	chemokine (C-C motif) receptor-like 2	-0.200488	0.0261861
17458150	+	chr6	893.923	893.933	845.968	ENSMUSG00000045466	101197	Zfp956	zinc finger protein 956	-0.200469	0.0262002
17251518	+	chr11	1594.93	1594.93	1525.84	ENSMUSG00000020894	22318	Vamp2	vesicle-associated membrane protein 2	0.200457	0.0262099
17349774	+	chr18	2347.39	2347.4	2310.61	ENSMUSG00000019143	70791	Hars2	histidyl-tRNA synthetase 2	-0.200428	0.0262317
17375782	+	chr2	322.68	322.712	195.472	ENSMUSG00000003660	320632	Snrnp200	small nuclear ribonucleoprotein 200 (U5)	-0.200391	0.0262602
17266520	-	chr11	1604.8	1604.82	1525.84	ENSMUSG00000001123	16859	Lgals9	lectin, galactose binding, soluble 9	0.200344	0.0262962
17524838	-	chr9	1292.47	1292.47	1270.55	ENSMUSG00000040883	235043	Tmem205	transmembrane protein 205	-0.200334	0.0263037
17452396	-	chr5	816.498	816.505	694.133	ENSMUSG00000029463	68948	Fam216a	family with sequence similarity 216, member A	0.20032	0.0263147
17464836	-	chr6	857.868	857.875	845.968	ENSMUSG00000029632	17992	Ndufa4	NADH dehydrogenase (ubiquinone) 1 alpha subcomplex, 4	0.200313	0.0263196
17535558	+	chrX	2536.23	2536.24	2462.75	ENSMUSG00000031375	12111	Bgn	biglycan	-0.200259	0.0263614
17309340	-	chr14	1994.36	1994.37	1888.47	ENSMUSG00000022114	24064	Spry2	sprouty RTK signaling antagonist 2	-0.200253	0.0263658
17321758	-	chr15	2113.99	2113.99	2013.37	ENSMUSG00000097093	78445	C330013E15Rik	RIKEN cDNA C330013E15 gene	0.200234	0.0263807
17264867	-	chr11	1595.51	1595.52	1525.84	ENSMUSG00000005204	80886	Senp3	SUMO/sentrin specific peptidase 3	0.20017	0.0264292
17367243	+	chr2	213.527	213.684	195.472	ENSMUSG00000026743	17354	Mllt10	myeloid/lymphoid or mixed-lineage leukemia; translocated to, 10	-0.200099	0.0264841
17404011	-	chr3	386.249	386.252	377.585	ENSMUSG00000040289	15213	Hey1	hairy/enhancer-of-split related with YRPW motif 1	-0.200036	0.0265329
17416576	+	chr4	645.515	645.523	537.625	ENSMUSG00000028608	74098	0610037L13Rik	RIKEN cDNA 0610037L13 gene	-0.199896	0.0266409
17237835	+	chr10	1522.12	1522.14	1395.14	ENSMUSG00000078429	52468	Ctdsp2	CTD (carboxy-terminal domain, RNA polymerase II, polypeptide A) small phosphatase 2	-0.199847	0.0266785
17374238	+	chr2	307.734	307.735	195.472	ENSMUSG00000027133	66181	Nop10	NOP10 ribonucleoprotein	0.199845	0.0266805
17532455	-	chr9	1393.49	1393.5	1270.55	ENSMUSG00000032551	66202	1110059G10Rik	RIKEN cDNA 1110059G10 gene	0.199824	0.0266965
17213687	+	chr1	64.6905	64.7254	0	ENSMUSG00000070871	227210	Ccnyl1	cyclin Y-like 1	0.199774	0.0267352
17278345	+	chr12	1752.95	1752.96	1647.92	ENSMUSG00000021102	73046	Glrx5	glutaredoxin 5	0.199757	0.0267489
17225929	-	chr1	97.7952	98.0955	0	ENSMUSG00000026335	18484	Pam	peptidylglycine alpha-amidating monooxygenase	-0.199747	0.026756
17401308	+	chr3	481.553	481.593	377.585	ENSMUSG00000058388	18685	Phtf1	putative homeodomain transcription factor 1	0.199713	0.0267824
17377360	+	chr2	344.153	344.164	195.472	ENSMUSG00000027439	74533	Gzf1	GDNF-inducible zinc finger protein 1	-0.199678	0.0268102
17490312	-	chr7	1040.25	1040.26	995.704	ENSMUSG00000060601	22260	Nr1h2	nuclear receptor subfamily 1, group H, member 2	-0.19961	0.0268631
17262836	-	chr11	1580.55	1580.6	1525.84	ENSMUSG00000052298	72729	Cdc42se2	CDC42 small effector 2	0.199597	0.0268729
17342051	-	chr17	2240.51	2240.52	2215.62	ENSMUSG00000073436	193838	Eme2	essential meiotic structure-specific endonuclease subunit 2	0.199593	0.0268761
17334395	+	chr17	2240.34	2240.34	2215.62	ENSMUSG00000044533	16898	Rps2	ribosomal protein S2	0.199591	0.0268778
17241962	-	chr10	1471	1471	1395.14	ENSMUSG00000033307	17319	Mif	macrophage migration inhibitory factor (glycosylation-inhibiting factor)	-0.199538	0.0269188
17324451	+	chr16	2141.81	2142.4	2117.42	ENSMUSG00000033306	210126	Lpp	LIM domain containing preferred translocation partner in lipoma	-0.199528	0.0269273
17290969	-	chr13	1789.56	1789.58	1768.05	ENSMUSG00000063894	93681	Zkscan8	zinc finger with KRAB and SCAN domains 8	-0.199527	0.0269279
17421550	+	chr4	685.664	685.684	537.625	ENSMUSG00000029009	17769	Mthfr	5,10-methylenetetrahydrofolate reductase	0.199449	0.026989
[truncated: 555 more rows]

## Sheet: Supplementary Table 2
Supplementary Table 2. Significant correlations between phenotypes and the top 30 genes with expression levels most strongly correlated with post-diet BF%
Multiple biweight midcorrelations (bicor) and their corresponding Student correlation p-values were calculated between phenotypic data and robust multiarray average (RMA) normalized microarray liver gene expression data to determine which genes’ expression levels were correlated with post-diet phenotypes of interest. Bicor and p-values for each biweight midcorrelation calculated between phenotypi…
GENE SYMBOL	Phenotype	bicor val	p val
Aldh1a1	Body Fat %	0.538758	1.29272e-10
Trip4	Body Fat %	0.493949	6.4078e-09
Pls3	Body Fat %	0.469926	4.16558e-08
Lyplal1	Body Fat %	0.468009	4.80723e-08
Galnt4	Body Fat %	0.451872	1.55184e-07
Rab27a	Body Fat %	0.444659	2.57031e-07
Serinc2	Body Fat %	0.438933	3.80525e-07
Ntrk2	Body Fat %	0.438091	4.02886e-07
Aars	Body Fat %	0.427574	8.11521e-07
Fopnl	Body Fat %	0.425898	9.05378e-07
Adipor2	Body Fat %	0.42563	9.21318e-07
Bub3	Body Fat %	0.425608	9.22641e-07
Car5a	Body Fat %	0.423087	1.08633e-06
A630001G21Rik	Body Fat %	0.412818	2.0849e-06
Pm20d2	Body Fat %	0.409677	2.53422e-06
Lrrfip1	Body Fat %	-0.466395	5.42001e-08
F7	Body Fat %	-0.472056	3.54894e-08
Ano8	Body Fat %	-0.472701	3.38014e-08
Gm3219	Body Fat %	-0.478701	2.13762e-08
Fmo3	Body Fat %	-0.483775	1.44097e-08
Rictor	Body Fat %	-0.484837	1.32567e-08
Snord34	Body Fat %	-0.486074	1.20258e-08
Gm7160	Body Fat %	-0.503595	2.89897e-09
Serpine2	Body Fat %	-0.509262	1.79807e-09
Fbxo21	Body Fat %	-0.51654	9.61168e-10
Itih5	Body Fat %	-0.527127	3.76245e-10
Apom	Body Fat %	-0.530322	2.81707e-10
Igfbp2	Body Fat %	-0.56019	1.61686e-11
B930025P03Rik	Body Fat %	-0.587926	8.71154e-13
Tbc1d30	Body Fat %	-0.603114	1.55914e-13
Aldh1a1	Body Lean %	-0.540782	1.06889e-10
Trip4	Body Lean %	-0.498802	4.31241e-09
Pls3	Body Lean %	-0.470153	4.09527e-08
Lyplal1	Body Lean %	-0.458742	9.49191e-08
Galnt4	Body Lean %	-0.433311	5.55475e-07
Rab27a	Body Lean %	-0.447614	2.0932e-07
Serinc2	Body Lean %	-0.421581	1.19699e-06
Ntrk2	Body Lean %	-0.458584	9.60138e-08
Aars	Body Lean %	-0.436549	4.47094e-07
Fopnl	Body Lean %	-0.418015	1.50308e-06
Adipor2	Body Lean %	-0.410289	2.44005e-06
Bub3	Body Lean %	-0.454394	1.29723e-07
Car5a	Body Lean %	-0.429299	7.24616e-07
A630001G21Rik	Body Lean %	-0.383183	1.21724e-05
Pm20d2	Body Lean %	-0.400646	4.39294e-06
Lrrfip1	Body Lean %	0.462612	7.16208e-08
F7	Body Lean %	0.454421	1.29473e-07
Ano8	Body Lean %	0.458803	9.45064e-08
Gm3219	Body Lean %	0.501057	3.5801e-09
Fmo3	Body Lean %	0.50519	2.53642e-09
Rictor	Body Lean %	0.47323	3.24741e-08
Snord34	Body Lean %	0.465449	5.81277e-08
Gm7160	Body Lean %	0.50088	3.63291e-09
Serpine2	Body Lean %	0.483687	1.45088e-08
Fbxo21	Body Lean %	0.508355	1.94206e-09
Itih5	Body Lean %	0.52126	6.35215e-10
Apom	Body Lean %	0.497623	4.75082e-09
Igfbp2	Body Lean %	0.560884	1.50786e-11
B930025P03Rik	Body Lean %	0.583466	1.41977e-12
Tbc1d30	Body Lean %	0.598919	2.53054e-13
Aldh1a1	Fat mass	0.512836	1.3245e-09
Trip4	Fat mass	0.453137	1.41863e-07
Pls3	Fat mass	0.454841	1.25644e-07
Lyplal1	Fat mass	0.454979	1.24416e-07
Galnt4	Fat mass	0.42828	7.74816e-07
Rab27a	Fat mass	0.437668	4.14571e-07
Serinc2	Fat mass	0.408968	2.64749e-06
Ntrk2	Fat mass	0.424366	1.00012e-06
Aars	Fat mass	0.459366	9.07252e-08
Fopnl	Fat mass	0.389101	8.6734e-06
Adipor2	Fat mass	0.414637	1.86049e-06
Bub3	Fat mass	0.392118	7.27875e-06
Car5a	Fat mass	0.424516	9.90472e-07
A630001G21Rik	Fat mass	0.374766	1.94919e-05
Pm20d2	Fat mass	0.409259	2.60041e-06
Lrrfip1	Fat mass	-0.461886	7.55262e-08
F7	Fat mass	-0.478533	2.16551e-08
Ano8	Fat mass	-0.479787	1.96573e-08
Gm3219	Fat mass	-0.462919	7.00249e-08
Fmo3	Fat mass	-0.476388	2.55327e-08
Rictor	Fat mass	-0.42395	1.0274e-06
Snord34	Fat mass	-0.471285	3.76112e-08
Gm7160	Fat mass	-0.470571	3.96884e-08
Serpine2	Fat mass	-0.473771	3.11682e-08
Fbxo21	Fat mass	-0.539579	1.19699e-10
Itih5	Fat mass	-0.517074	9.17428e-10
Apom	Fat mass	-0.474677	2.90945e-08
Igfbp2	Fat mass	-0.569175	6.46608e-12
B930025P03Rik	Fat mass	-0.584207	1.30981e-12
Tbc1d30	Fat mass	-0.594622	4.12603e-13
Aldh1a1	Lean mass	0.115599	0.202933
Trip4	Lean mass	0.168712	0.0621256
Pls3	Lean mass	0.159658	0.0777415
Lyplal1	Lean mass	0.234918	0.00891026
Galnt4	Lean mass	0.148106	0.102085
Rab27a	Lean mass	0.0428437	0.637981
Serinc2	Lean mass	0.305945	0.00057882
Ntrk2	Lean mass	0.218178	0.0153386
Aars	Lean mass	0.300187	0.000742479
Fopnl	Lean mass	0.138184	0.127456
Adipor2	Lean mass	0.260628	0.0035971
Bub3	Lean mass	0.113217	0.21246
Car5a	Lean mass	0.238972	0.007769
A630001G21Rik	Lean mass	0.180731	0.0454522
Pm20d2	Lean mass	0.224758	0.012444
Lrrfip1	Lean mass	-0.343102	0.000102356
F7	Lean mass	-0.3557	5.40272e-05
Ano8	Lean mass	-0.328956	0.000203212
Gm3219	Lean mass	-0.122737	0.176233
Fmo3	Lean mass	-0.187796	0.0375223
Rictor	Lean mass	-0.0961399	0.290143
Snord34	Lean mass	-0.205755	0.0224232
Gm7160	Lean mass	-0.228918	0.010871
Serpine2	Lean mass	-0.312701	0.000429359
Fbxo21	Lean mass	-0.381274	1.35597e-05
Itih5	Lean mass	-0.183737	0.0419228
Apom	Lean mass	-0.0682696	0.453079
Igfbp2	Lean mass	-0.354302	5.80761e-05
B930025P03Rik	Lean mass	-0.343462	0.000100542
Tbc1d30	Lean mass	-0.289672	0.00115494
Aldh1a1	Free water	0.0754543	0.40684
Trip4	Free water	0.0526293	0.563178
Pls3	Free water	0.253623	0.00464707
Lyplal1	Free water	0.174791	0.0531568
Galnt4	Free water	0.0622042	0.494294
Rab27a	Free water	0.05128	0.57324
Serinc2	Free water	-0.0367154	0.686822
Ntrk2	Free water	0.162351	0.0727983
Aars	Free water	0.305135	0.000599641
Fopnl	Free water	-0.0113554	0.900796
Adipor2	Free water	-0.126974	0.161663
Bub3	Free water	0.0930891	0.305791
Car5a	Free water	0.256678	0.00415941
A630001G21Rik	Free water	-0.0513932	0.572393
Pm20d2	Free water	0.111213	0.220719
Lrrfip1	Free water	-0.0780365	0.390926
F7	Free water	-0.0197903	0.828001
Ano8	Free water	-0.178326	0.0484516
Gm3219	Free water	-0.31655	0.00036103
Fmo3	Free water	-0.306481	0.000565403
Rictor	Free water	-0.0404712	0.65672
Snord34	Free water	0.0440748	0.628345
Gm7160	Free water	-0.0707101	0.437053
Serpine2	Free water	0.130709	0.149579
Fbxo21	Free water	-0.215589	0.0166288
Itih5	Free water	-0.281884	0.00158509
Apom	Free water	-0.00766321	0.932959
Igfbp2	Free water	-0.20735	0.02138
B930025P03Rik	Free water	-0.182442	0.0434145
Tbc1d30	Free water	-0.194936	0.0307226
Aldh1a1	Total water	0.0878174	0.334112
Trip4	Total water	0.154444	0.0880767
Pls3	Total water	0.133448	0.141158
Lyplal1	Total water	0.235338	0.0087855
Galnt4	Total water	0.11473	0.206371
Rab27a	Total water	0.0229136	0.80138
Serinc2	Total water	0.277783	0.00186605
Ntrk2	Total water	0.19154	0.0338144
Aars	Total water	0.27812	0.00184133
Fopnl	Total water	0.117897	0.19404
Adipor2	Total water	0.230872	0.0101946
Bub3	Total water	0.0908747	0.31749
Car5a	Total water	0.210501	0.0194401
A630001G21Rik	Total water	0.159912	0.0772632
Pm20d2	Total water	0.201263	0.0256004
Lrrfip1	Total water	-0.313548	0.000413375
F7	Total water	-0.333886	0.000160609
Ano8	Total water	-0.313858	0.000407665
Gm3219	Total water	-0.0800147	0.378991
Fmo3	Total water	-0.170338	0.0596133
Rictor	Total water	-0.0760366	0.403218
Snord34	Total water	-0.189158	0.0361353
Gm7160	Total water	-0.208133	0.0208829
Serpine2	Total water	-0.289612	0.00115778
Fbxo21	Total water	-0.354958	5.61405e-05
Itih5	Total water	-0.1439	0.112306
Apom	Total water	-0.032991	0.717165
Igfbp2	Total water	-0.331601	0.000179199
B930025P03Rik	Total water	-0.32808	0.000211795
Tbc1d30	Total water	-0.257831	0.00398777
Aldh1a1	Total weight	0.378133	1.61711e-05
Trip4	Total weight	0.379121	1.53028e-05
Pls3	Total weight	0.347195	8.34137e-05
Lyplal1	Total weight	0.417256	1.57721e-06
Galnt4	Total weight	0.321667	0.000285687
Rab27a	Total weight	0.282653	0.00153693
Serinc2	Total weight	0.410973	2.33866e-06
Ntrk2	Total weight	0.39141	7.58555e-06
Aars	Total weight	0.453584	1.37431e-07
Fopnl	Total weight	0.312874	0.000426048
Adipor2	Total weight	0.391566	7.51691e-06
Bub3	Total weight	0.319988	0.000308637
Car5a	Total weight	0.377454	1.67945e-05
A630001G21Rik	Total weight	0.306062	0.000575872
Pm20d2	Total weight	0.36581	3.17198e-05
Lrrfip1	Total weight	-0.450038	1.76617e-07
F7	Total weight	-0.460536	8.33393e-08
Ano8	Total weight	-0.460727	8.21877e-08
Gm3219	Total weight	-0.320559	0.000300646
Fmo3	Total weight	-0.396924	5.48546e-06
Rictor	Total weight	-0.302479	0.000672837
Snord34	Total weight	-0.370899	2.40955e-05
Gm7160	Total weight	-0.390352	8.06662e-06
Serpine2	Total weight	-0.450174	1.74936e-07
Fbxo21	Total weight	-0.529628	3.00041e-10
Itih5	Total weight	-0.391351	7.61167e-06
Apom	Total weight	-0.303242	0.000650996
Igfbp2	Total weight	-0.535643	1.72777e-10
B930025P03Rik	Total weight	-0.551167	3.95007e-11
Tbc1d30	Total weight	-0.517319	8.98067e-10
Aldh1a1	Albumin	0.172541	0.0573761
Trip4	Albumin	0.125129	0.169668
Pls3	Albumin	0.0288185	0.752686
Lyplal1	Albumin	0.136437	0.134004
Galnt4	Albumin	0.0230634	0.800921
Rab27a	Albumin	0.0624363	0.494481
Serinc2	Albumin	-0.0401498	0.660603
Ntrk2	Albumin	0.157054	0.0840607
Aars	Albumin	-0.191046	0.0350396
Fopnl	Albumin	0.156228	0.0857236
Adipor2	Albumin	0.205625	0.0230769
Bub3	Albumin	0.0913098	0.317185
Car5a	Albumin	0.0392958	0.667389
A630001G21Rik	Albumin	-0.0499389	0.58489
Pm20d2	Albumin	0.0867299	0.342167
Lrrfip1	Albumin	-0.169269	0.0623413
F7	Albumin	-0.0606219	0.507133
Ano8	Albumin	0.0941341	0.302385
Gm3219	Albumin	-0.0746155	0.414037
Fmo3	Albumin	0.148112	0.103502
Rictor	Albumin	-0.149097	0.101203
Snord34	Albumin	-0.202516	0.0252822
Gm7160	Albumin	-0.100518	0.270625
Serpine2	Albumin	-0.0287357	0.753374
Fbxo21	Albumin	0.0264586	0.772361
Itih5	Albumin	0.0646249	0.479444
Apom	Albumin	-0.118242	0.194583
Igfbp2	Albumin	-0.157852	0.0824768
B930025P03Rik	Albumin	-0.00698725	0.939114
Tbc1d30	Albumin	0.0496653	0.586952
Aldh1a1	ALT	0.0571902	0.531514
Trip4	ALT	0.198216	0.0286267
Pls3	ALT	0.0121391	0.894427
Lyplal1	ALT	0.00569626	0.950348
Galnt4	ALT	0.133074	0.143954
Rab27a	ALT	0.203086	0.0248644
Serinc2	ALT	0.0957591	0.294078
Ntrk2	ALT	0.285039	0.00146147
Aars	ALT	0.111455	0.22163
Fopnl	ALT	0.118387	0.194033
Adipor2	ALT	0.178424	0.0492661
Bub3	ALT	0.136494	0.133839
Car5a	ALT	-0.0833955	0.361115
A630001G21Rik	ALT	0.221358	0.0142745
Pm20d2	ALT	0.0771959	0.398032
Lrrfip1	ALT	-0.0956023	0.294872
F7	ALT	-0.151866	0.0949505
Ano8	ALT	-0.126319	0.165615
Gm3219	ALT	-0.206023	0.0228068
Fmo3	ALT	-0.0487131	0.594151
Rictor	ALT	0.0374285	0.68232
Snord34	ALT	-0.0898803	0.324853
Gm7160	ALT	-0.0966978	0.289348
Serpine2	ALT	-0.119241	0.190813
Fbxo21	ALT	-0.201553	0.0260003
Itih5	ALT	-0.160041	0.0782579
Apom	ALT	-0.291444	0.0011261
Igfbp2	ALT	-0.098523	0.280299
B930025P03Rik	ALT	-0.11538	0.205683
Tbc1d30	ALT	0.00355425	0.969007
Aldh1a1	AST	0.0281115	0.758565
Trip4	AST	-0.0055057	0.952007
Pls3	AST	-0.0820859	0.368731
Lyplal1	AST	-0.0335217	0.713954
Galnt4	AST	0.03426	0.707937
Rab27a	AST	0.0793151	0.385167
Serinc2	AST	0.0138771	0.879418
Ntrk2	AST	0.0639212	0.484252
Aars	AST	0.0789204	0.387544
Fopnl	AST	0.0273245	0.765125
Adipor2	AST	-0.0146352	0.872885
Bub3	AST	0.0794384	0.384427
Car5a	AST	-0.0158901	0.862088
A630001G21Rik	AST	-0.0337278	0.712273
Pm20d2	AST	0.0893027	0.327984
Lrrfip1	AST	0.108782	0.232984
F7	AST	-0.00185025	0.983863
Ano8	AST	0.0165118	0.856749
Gm3219	AST	-0.00697484	0.939222
Fmo3	AST	-0.128005	0.159995
Rictor	AST	-0.0308542	0.735839
Snord34	AST	-0.0107784	0.906203
Gm7160	AST	0.104518	0.251921
Serpine2	AST	0.017607	0.847359
Fbxo21	AST	0.00888148	0.922654
Itih5	AST	-0.107806	0.237226
Apom	AST	-0.107432	0.238868
Igfbp2	AST	0.0906862	0.320516
B930025P03Rik	AST	-0.0380068	0.677683
Tbc1d30	AST	-0.00502617	0.956183
Aldh1a1	Cholesterol	0.104144	0.253633
Trip4	Cholesterol	0.135359	0.137134
Pls3	Cholesterol	0.0848383	0.352838
Lyplal1	Cholesterol	-0.302884	0.000696265
Galnt4	Cholesterol	0.0124477	0.891759
Rab27a	Cholesterol	-0.115272	0.206112
Serinc2	Cholesterol	-0.0290889	0.750442
Ntrk2	Cholesterol	-0.140166	0.123596
Aars	Cholesterol	-0.0285906	0.75458
Fopnl	Cholesterol	-0.0989548	0.278186
Adipor2	Cholesterol	-0.123769	0.174392
Bub3	Cholesterol	-0.0104465	0.909079
Car5a	Cholesterol	-0.0217973	0.811642
A630001G21Rik	Cholesterol	0.10198	0.263683
Pm20d2	Cholesterol	-0.189334	0.0367376
Lrrfip1	Cholesterol	0.00599752	0.947725
F7	Cholesterol	0.115398	0.205612
Ano8	Cholesterol	0.150467	0.0980698
Gm3219	Cholesterol	-0.0697543	0.445189
Fmo3	Cholesterol	0.0781619	0.392137
Rictor	Cholesterol	0.0486549	0.594592
Snord34	Cholesterol	0.055544	0.543415
Gm7160	Cholesterol	0.138067	0.129374
Serpine2	Cholesterol	0.0809029	0.375695
Fbxo21	Cholesterol	0.114424	0.209488
Itih5	Cholesterol	0.194828	0.0315205
Apom	Cholesterol	0.257283	0.00422505
Igfbp2	Cholesterol	0.0894492	0.327188
B930025P03Rik	Cholesterol	0.0548128	0.548742
Tbc1d30	Cholesterol	0.0244878	0.788906
Aldh1a1	Creatinine	-0.0805432	0.377828
Trip4	Creatinine	-0.0773614	0.397018
Pls3	Creatinine	-0.0721547	0.429644
Lyplal1	Creatinine	-0.0134935	0.882727
Galnt4	Creatinine	0.0686809	0.452241
Rab27a	Creatinine	-0.159643	0.0790133
Serinc2	Creatinine	0.15253	0.0934957
Ntrk2	Creatinine	-0.0122878	0.893141
Aars	Creatinine	0.132755	0.144924
Fopnl	Creatinine	0.0822629	0.367696
Adipor2	Creatinine	-0.0100192	0.912783
Bub3	Creatinine	0.0313006	0.732162
Car5a	Creatinine	-0.143965	0.113643
A630001G21Rik	Creatinine	-0.0826469	0.365457
Pm20d2	Creatinine	0.052682	0.564411
Lrrfip1	Creatinine	0.0465004	0.611031
F7	Creatinine	-0.0936517	0.30488
Ano8	Creatinine	0.0226529	0.804393
Gm3219	Creatinine	0.178028	0.0497815
Fmo3	Creatinine	-0.123231	0.176287
Rictor	Creatinine	0.00804815	0.929892
Snord34	Creatinine	-0.0461771	0.613516
Gm7160	Creatinine	0.0722774	0.428858
Serpine2	Creatinine	-0.0846449	0.35394
Fbxo21	Creatinine	0.0144605	0.87439
Itih5	Creatinine	0.0800811	0.38058
Apom	Creatinine	0.0880127	0.335047
Igfbp2	Creatinine	0.0865394	0.343232
B930025P03Rik	Creatinine	0.0342212	0.708252
Tbc1d30	Creatinine	0.0426023	0.641269
Aldh1a1	Glucose	0.0361176	0.692876
Trip4	Glucose	0.040802	0.655439
Pls3	Glucose	-0.123559	0.175129
Lyplal1	Glucose	0.0393224	0.667178
Galnt4	Glucose	0.0709685	0.437287
Rab27a	Glucose	0.209539	0.020537
Serinc2	Glucose	0.133943	0.141331
Ntrk2	Glucose	0.00115516	0.989925
Aars	Glucose	-0.0652821	0.474977
Fopnl	Glucose	0.00675264	0.941155
Adipor2	Glucose	0.158324	0.0815528
Bub3	Glucose	0.0566679	0.535276
Car5a	Glucose	0.0191862	0.833858
A630001G21Rik	Glucose	-0.0165699	0.856251
Pm20d2	Glucose	0.0621592	0.496402
Lrrfip1	Glucose	0.131069	0.150147
F7	Glucose	-0.0312833	0.732304
Ano8	Glucose	-0.0134578	0.883035
Gm3219	Glucose	0.149325	0.100675
Fmo3	Glucose	0.00424303	0.963005
Rictor	Glucose	-0.0322784	0.724127
Snord34	Glucose	-0.143041	0.116005
Gm7160	Glucose	0.00427759	0.962703
Serpine2	Glucose	-0.0249256	0.785222
Fbxo21	Glucose	-0.102695	0.260331
Itih5	Glucose	-0.151309	0.096183
Apom	Glucose	-0.248863	0.00570779
Igfbp2	Glucose	-0.134337	0.140154
B930025P03Rik	Glucose	-0.0234876	0.797338
Tbc1d30	Glucose	0.103149	0.258218
Aldh1a1	NE fatty acids	0.0521816	0.568121
Trip4	NE fatty acids	0.223157	0.0134842
Pls3	NE fatty acids	0.19576	0.0307
Lyplal1	NE fatty acids	-0.0640012	0.483704
Galnt4	NE fatty acids	-0.133851	0.141607
Rab27a	NE fatty acids	-0.0192989	0.832896
Serinc2	NE fatty acids	0.0285669	0.754776
Ntrk2	NE fatty acids	0.0288006	0.752835
Aars	NE fatty acids	-0.0146093	0.873107
Fopnl	NE fatty acids	-0.00723937	0.936922
Adipor2	NE fatty acids	0.0168172	0.854129
Bub3	NE fatty acids	0.0652603	0.475125
Car5a	NE fatty acids	-0.124852	0.170623
A630001G21Rik	NE fatty acids	0.0106518	0.9073
Pm20d2	NE fatty acids	0.0691476	0.449167
Lrrfip1	NE fatty acids	-0.0216341	0.813026
F7	NE fatty acids	0.0184666	0.840005
Ano8	NE fatty acids	-0.0586701	0.520929
Gm3219	NE fatty acids	-0.130913	0.150637
Fmo3	NE fatty acids	-0.0332175	0.716439
Rictor	NE fatty acids	0.0239908	0.793093
Snord34	NE fatty acids	0.0426725	0.640719
Gm7160	NE fatty acids	-0.092727	0.309701
Serpine2	NE fatty acids	0.0275011	0.763651
Fbxo21	NE fatty acids	0.0131074	0.88606
Itih5	NE fatty acids	0.12444	0.17205
Apom	NE fatty acids	-0.0269719	0.76807
Igfbp2	NE fatty acids	-0.0317099	0.728795
B930025P03Rik	NE fatty acids	0.0849591	0.35215
Tbc1d30	NE fatty acids	-0.0798692	0.381846
Aldh1a1	Triglycerides	0.116446	0.201498
Trip4	Triglycerides	0.149826	0.0995258
Pls3	Triglycerides	0.0164317	0.857437
Lyplal1	Triglycerides	0.0449158	0.623248
Galnt4	Triglycerides	-0.151392	0.0959983
Rab27a	Triglycerides	0.0898277	0.325137
Serinc2	Triglycerides	-0.0277989	0.761168
Ntrk2	Triglycerides	0.146039	0.108479
Aars	Triglycerides	0.0695102	0.446787
Fopnl	Triglycerides	0.133961	0.141278
Adipor2	Triglycerides	-0.0559914	0.540167
Bub3	Triglycerides	0.0440631	0.629865
Car5a	Triglycerides	-0.298395	0.000842782
A630001G21Rik	Triglycerides	0.0107883	0.906118
Pm20d2	Triglycerides	0.0646004	0.479611
Lrrfip1	Triglycerides	0.167463	0.065228
F7	Triglycerides	0.165235	0.0689394
Ano8	Triglycerides	-0.131449	0.148957
Gm3219	Triglycerides	-0.0177173	0.846415
Fmo3	Triglycerides	-0.0282326	0.757557
Rictor	Triglycerides	-0.0957206	0.294272
Snord34	Triglycerides	-0.0545891	0.550378
Gm7160	Triglycerides	0.0253662	0.78152
Serpine2	Triglycerides	0.0200317	0.826649
Fbxo21	Triglycerides	-0.157594	0.0829872
Itih5	Triglycerides	0.102288	0.262237
Apom	Triglycerides	-0.0286341	0.754218
Igfbp2	Triglycerides	-0.140596	0.122436
B930025P03Rik	Triglycerides	-0.0752683	0.409952
Tbc1d30	Triglycerides	-0.0586565	0.521025
Aldh1a1	Urea/BUN	0.243543	0.00686843
Trip4	Urea/BUN	0.0137413	0.880589
Pls3	Urea/BUN	0.143055	0.115967
Lyplal1	Urea/BUN	0.155333	0.087557
Galnt4	Urea/BUN	0.0233188	0.798764
Rab27a	Urea/BUN	0.00157845	0.986233
Serinc2	Urea/BUN	-0.11141	0.221822
Ntrk2	Urea/BUN	0.0858207	0.34727
Aars	Urea/BUN	0.0227491	0.80358
Fopnl	Urea/BUN	0.125893	0.167058
Adipor2	Urea/BUN	-0.00174225	0.984805
Bub3	Urea/BUN	0.243142	0.00696396
Car5a	Urea/BUN	0.188496	0.037594
A630001G21Rik	Urea/BUN	-0.0459483	0.615276
Pm20d2	Urea/BUN	0.176637	0.0516228
Lrrfip1	Urea/BUN	0.0318248	0.727851
F7	Urea/BUN	-0.259618	0.00388023
Ano8	Urea/BUN	-0.0872474	0.339283
Gm3219	Urea/BUN	-0.149891	0.0993773
Fmo3	Urea/BUN	-0.178513	0.0491521
Rictor	Urea/BUN	-0.0200331	0.826637
Snord34	Urea/BUN	-0.229534	0.0109832
Gm7160	Urea/BUN	-0.0353412	0.699157
Serpine2	Urea/BUN	-0.164859	0.0695833
Fbxo21	Urea/BUN	0.0756205	0.407759
Itih5	Urea/BUN	-0.131463	0.148912
Apom	Urea/BUN	-0.0598365	0.512662
Igfbp2	Urea/BUN	-0.0919972	0.313541
B930025P03Rik	Urea/BUN	-0.148096	0.103541
Tbc1d30	Urea/BUN	-0.09672	0.289237
Aldh1a1	Insulin	0.202	0.0256649
Trip4	Insulin	0.372123	2.43743e-05
Pls3	Insulin	0.240382	0.00765328
Lyplal1	Insulin	0.256044	0.0044189
Galnt4	Insulin	0.242207	0.00719097
Rab27a	Insulin	0.183815	0.0426925
Serinc2	Insulin	0.136045	0.135137
Ntrk2	Insulin	0.355441	5.88017e-05
Aars	Insulin	0.27844	0.00189982
Fopnl	Insulin	0.197127	0.0295306
Adipor2	Insulin	0.248789	0.00572273
Bub3	Insulin	0.270067	0.00262634
Car5a	Insulin	0.0806401	0.377253
A630001G21Rik	Insulin	0.145372	0.110119
Pm20d2	Insulin	0.215972	0.0168851
Lrrfip1	Insulin	-0.081155	0.374204
F7	Insulin	-0.1427	0.116886
Ano8	Insulin	-0.117813	0.196218
Gm3219	Insulin	-0.0927982	0.309328
Fmo3	Insulin	-0.190108	0.0359615
Rictor	Insulin	-0.253439	0.00485275
Snord34	Insulin	-0.260128	0.0038083
Gm7160	Insulin	-0.192384	0.0337578
Serpine2	Insulin	-0.262522	0.00348665
Fbxo21	Insulin	-0.342142	0.000114665
Itih5	Insulin	-0.24558	0.00640148
Apom	Insulin	-0.350918	7.40452e-05
Igfbp2	Insulin	-0.353982	6.33639e-05
B930025P03Rik	Insulin	-0.394939	6.73994e-06
Tbc1d30	Insulin	-0.312939	0.000448931
Aldh1a1	Gluc/Insulin ratio	-0.230987	0.0104738
Trip4	Gluc/Insulin ratio	-0.271257	0.00250979
Pls3	Gluc/Insulin ratio	-0.189206	0.0368675
Lyplal1	Gluc/Insulin ratio	-0.280552	0.00174801
Galnt4	Gluc/Insulin ratio	-0.158741	0.0807425
Rab27a	Gluc/Insulin ratio	-0.0669816	0.463532
Serinc2	Gluc/Insulin ratio	-0.0399324	0.662328
Ntrk2	Gluc/Insulin ratio	-0.29386	0.00101902
Aars	Gluc/Insulin ratio	-0.267499	0.00289489
Fopnl	Gluc/Insulin ratio	-0.251443	0.00521064
Adipor2	Gluc/Insulin ratio	-0.156624	0.0849227
Bub3	Gluc/Insulin ratio	-0.259137	0.00394914
Car5a	Gluc/Insulin ratio	-0.0658835	0.47091
A630001G21Rik	Gluc/Insulin ratio	-0.0772431	0.397743
Pm20d2	Gluc/Insulin ratio	-0.216927	0.0163939
Lrrfip1	Gluc/Insulin ratio	0.141242	0.12071
F7	Gluc/Insulin ratio	0.100537	0.270534
Ano8	Gluc/Insulin ratio	0.146765	0.106715
Gm3219	Gluc/Insulin ratio	0.0815926	0.371626
Fmo3	Gluc/Insulin ratio	0.253171	0.0048996
Rictor	Gluc/Insulin ratio	0.300402	0.000774104
Snord34	Gluc/Insulin ratio	0.134365	0.14007
Gm7160	Gluc/Insulin ratio	0.139004	0.12677
Serpine2	Gluc/Insulin ratio	0.204756	0.023676
Fbxo21	Gluc/Insulin ratio	0.354875	6.05356e-05
Itih5	Gluc/Insulin ratio	0.15169	0.0953386
Apom	Gluc/Insulin ratio	0.218026	0.0158442
Igfbp2	Gluc/Insulin ratio	0.328093	0.0002249
B930025P03Rik	Gluc/Insulin ratio	0.408006	3.08877e-06
Tbc1d30	Gluc/Insulin ratio	0.347934	8.60419e-05
Aldh1a1	TMAO	0.0682717	0.454946
Trip4	TMAO	-0.0428245	0.639529
Pls3	TMAO	0.0632359	0.488959
Lyplal1	TMAO	-0.16365	0.0716835
Galnt4	TMAO	0.0737686	0.419371
Rab27a	TMAO	-0.0797267	0.382699
Serinc2	TMAO	0.0942084	0.302001
Ntrk2	TMAO	0.038562	0.673242
Aars	TMAO	0.186908	0.0392632
Fopnl	TMAO	-0.0185606	0.839201
Adipor2	TMAO	-0.0224827	0.805834
Bub3	TMAO	-0.151736	0.0952361
Car5a	TMAO	0.0335723	0.713542
A630001G21Rik	TMAO	0.259683	0.00387103
Pm20d2	TMAO	-0.120617	0.18571
Lrrfip1	TMAO	-0.0340171	0.709915
F7	TMAO	-0.0518691	0.570444
Ano8	TMAO	0.0858178	0.347287
Gm3219	TMAO	-0.163536	0.0718837
Fmo3	TMAO	0.125059	0.169908
Rictor	TMAO	0.0599543	0.51183
Snord34	TMAO	0.0204442	0.823137
Gm7160	TMAO	0.0179628	0.844313
Serpine2	TMAO	-0.0353308	0.699242
Fbxo21	TMAO	-0.00283823	0.975248
Itih5	TMAO	-0.086291	0.344625
Apom	TMAO	-0.0653551	0.474483
Igfbp2	TMAO	0.118152	0.194926
B930025P03Rik	TMAO	-0.0934883	0.305728
Tbc1d30	TMAO	0.0608808	0.505318
Aldh1a1	Choline	0.0581636	0.524539
Trip4	Choline	0.195761	0.0306998
Pls3	Choline	0.139038	0.126677
Lyplal1	Choline	0.0488294	0.593269
Galnt4	Choline	0.0766009	0.40169
Rab27a	Choline	0.0136864	0.881063
Serinc2	Choline	0.095634	0.294712
Ntrk2	Choline	0.212197	0.0189531
Aars	Choline	0.169056	0.0626761
Fopnl	Choline	0.0213272	0.815631
Adipor2	Choline	0.107744	0.237499
Bub3	Choline	-0.0273771	0.764686
Car5a	Choline	-0.135476	0.136791
A630001G21Rik	Choline	0.175021	0.0538333
Pm20d2	Choline	-0.0343113	0.707519
Lrrfip1	Choline	-0.0539717	0.554902
F7	Choline	-0.0136731	0.881178
Ano8	Choline	-0.158997	0.0802486
Gm3219	Choline	0.0626923	0.492709
Fmo3	Choline	-0.0726336	0.426581
Rictor	Choline	-0.062506	0.493998
Snord34	Choline	0.0528755	0.562979
Gm7160	Choline	-0.00328542	0.97135
Serpine2	Choline	-0.156462	0.0852501
Fbxo21	Choline	-0.235811	0.00892822
Itih5	Choline	-0.0757323	0.407064
Apom	Choline	0.0216753	0.812676
Igfbp2	Choline	-0.186969	0.0391986
B930025P03Rik	Choline	-0.161405	0.0757179
Tbc1d30	Choline	-0.213222	0.0183709
Aldh1a1	Betaine	-0.200737	0.0266229
Trip4	Betaine	0.131551	0.148639
Pls3	Betaine	-0.0332471	0.716197
Lyplal1	Betaine	-0.0799806	0.38118
Galnt4	Betaine	-0.0613168	0.502268
Rab27a	Betaine	0.192245	0.0338897
Serinc2	Betaine	0.0446341	0.625431
Ntrk2	Betaine	0.243076	0.00697978
Aars	Betaine	0.172767	0.0570451
Fopnl	Betaine	0.0367611	0.687687
Adipor2	Betaine	0.042458	0.6424
Bub3	Betaine	-0.116366	0.201808
Car5a	Betaine	-0.19468	0.0316519
A630001G21Rik	Betaine	0.053708	0.55684
Pm20d2	Betaine	0.0803108	0.379211
Lrrfip1	Betaine	0.129748	0.154334
F7	Betaine	0.278584	0.0018891
Ano8	Betaine	-0.0507234	0.578999
Gm3219	Betaine	-0.0318938	0.727284
Fmo3	Betaine	0.122188	0.180001
Rictor	Betaine	0.00311048	0.972875
Snord34	Betaine	0.203352	0.0246718
Gm7160	Betaine	0.00543518	0.952621
Serpine2	Betaine	0.169372	0.0621791
Fbxo21	Betaine	-0.19038	0.0356919
Itih5	Betaine	-0.0661148	0.46935
Apom	Betaine	-0.13378	0.141818
Igfbp2	Betaine	-0.096626	0.289708
B930025P03Rik	Betaine	0.0622889	0.495502
Tbc1d30	Betaine	0.0802522	0.37956
Aldh1a1	Carnitine	-0.112456	0.217486
Trip4	Carnitine	0.0990711	0.277618
Pls3	Carnitine	-0.0346357	0.704882
Lyplal1	Carnitine	0.0924619	0.311092
Galnt4	Carnitine	-0.110792	0.22441
Rab27a	Carnitine	0.197916	0.028873
Serinc2	Carnitine	0.11776	0.196421
Ntrk2	Carnitine	0.177433	0.0505618
Aars	Carnitine	0.265967	0.00306654
Fopnl	Carnitine	0.159419	0.0794391
Adipor2	Carnitine	-0.0137562	0.880461
Bub3	Carnitine	-0.109437	0.230166
Car5a	Carnitine	0.0228374	0.802832
A630001G21Rik	Carnitine	0.0927114	0.309783
Pm20d2	Carnitine	0.10295	0.259145
Lrrfip1	Carnitine	0.117193	0.198602
F7	Carnitine	-0.0208334	0.819826
Ano8	Carnitine	-0.153055	0.0923597
Gm3219	Carnitine	-0.0802467	0.379592
Fmo3	Carnitine	-0.118842	0.192315
Rictor	Carnitine	-0.128932	0.156964
Snord34	Carnitine	0.0113351	0.901382
Gm7160	Carnitine	-0.122594	0.178548
Serpine2	Carnitine	0.00233007	0.979679
Fbxo21	Carnitine	-0.289362	0.00122645
Itih5	Carnitine	-0.225601	0.0124725
Apom	Carnitine	-0.2447	0.00659949
Igfbp2	Carnitine	-0.247254	0.00603896
B930025P03Rik	Carnitine	-0.238858	0.00805917
Tbc1d30	Carnitine	-0.02266	0.804333
Aldh1a1	Day Heat1	-0.338046	0.000131285
Trip4	Day Heat1	-0.22303	0.0131534
Pls3	Day Heat1	-0.373912	2.04317e-05
Lyplal1	Day Heat1	-0.317668	0.000343145
Galnt4	Day Heat1	-0.321979	0.000281592
Rab27a	Day Heat1	-0.305449	0.000591496
Serinc2	Day Heat1	-0.274267	0.00214199
Ntrk2	Day Heat1	-0.262409	0.00336667
Aars	Day Heat1	-0.11297	0.213467
Fopnl	Day Heat1	-0.214302	0.0173045
Adipor2	Day Heat1	-0.290255	0.00112748
Bub3	Day Heat1	-0.16667	0.0654025
Car5a	Day Heat1	-0.229052	0.0108236
A630001G21Rik	Day Heat1	-0.402496	3.92999e-06
Pm20d2	Day Heat1	-0.184514	0.0410483
Lrrfip1	Day Heat1	0.435057	4.94262e-07
F7	Day Heat1	0.427353	8.2337e-07
Ano8	Day Heat1	0.247539	0.00577291
Gm3219	Day Heat1	0.264831	0.0030747
Fmo3	Day Heat1	0.190582	0.0347317
Rictor	Day Heat1	0.243018	0.00676058
Snord34	Day Heat1	0.281371	0.00161803
Gm7160	Day Heat1	0.351683	6.64328e-05
Serpine2	Day Heat1	0.429589	7.10945e-07
Fbxo21	Day Heat1	0.269149	0.00261003
Itih5	Day Heat1	0.325175	0.000242744
Apom	Day Heat1	0.304417	0.000618652
Igfbp2	Day Heat1	0.349246	7.52034e-05
B930025P03Rik	Day Heat1	0.37191	2.28024e-05
Tbc1d30	Day Heat1	0.450014	1.7691e-07
Aldh1a1	Night Heat1	-0.317855	0.000340237
Trip4	Night Heat1	-0.211034	0.0191279
Pls3	Night Heat1	-0.380663	1.40342e-05
Lyplal1	Night Heat1	-0.223529	0.0129453
Galnt4	Night Heat1	-0.320809	0.000297209
Rab27a	Night Heat1	-0.29134	0.00107797
Serinc2	Night Heat1	-0.286788	0.00129997
Ntrk2	Night Heat1	-0.273617	0.00219693
Aars	Night Heat1	-0.0677123	0.456784
Fopnl	Night Heat1	-0.202316	0.0248233
Adipor2	Night Heat1	-0.347327	8.28628e-05
Bub3	Night Heat1	-0.178067	0.048784
Car5a	Night Heat1	-0.203627	0.0238836
A630001G21Rik	Night Heat1	-0.523147	5.37338e-10
Pm20d2	Night Heat1	-0.165138	0.0679529
Lrrfip1	Night Heat1	0.484759	1.3339e-08
F7	Night Heat1	0.346809	8.50505e-05
Ano8	Night Heat1	0.227766	0.011288
Gm3219	Night Heat1	0.197917	0.0282104
Fmo3	Night Heat1	0.211139	0.0190663
Rictor	Night Heat1	0.301175	0.000711684
Snord34	Night Heat1	0.245941	0.0061064
Gm7160	Night Heat1	0.350417	7.08626e-05
Serpine2	Night Heat1	0.484575	1.35327e-08
Fbxo21	Night Heat1	0.267187	0.00281265
Itih5	Night Heat1	0.191231	0.0341076
Apom	Night Heat1	0.251312	0.00504926
Igfbp2	Night Heat1	0.420871	1.25276e-06
B930025P03Rik	Night Heat1	0.352323	6.42923e-05
Tbc1d30	Night Heat1	0.440034	3.5305e-07
Aldh1a1	Total Heat1	-0.326878	0.000224128
Trip4	Total Heat1	-0.218386	0.0152388
Pls3	Total Heat1	-0.376407	1.78007e-05
Lyplal1	Total Heat1	-0.272639	0.00228195
Galnt4	Total Heat1	-0.324342	0.000252357
Rab27a	Total Heat1	-0.286247	0.00132895
Serinc2	Total Heat1	-0.293049	0.00100397
Ntrk2	Total Heat1	-0.262153	0.00339898
Aars	Total Heat1	-0.0726363	0.424635
Fopnl	Total Heat1	-0.194023	0.0315296
Adipor2	Total Heat1	-0.333754	0.000161632
Bub3	Total Heat1	-0.168901	0.0618294
Car5a	Total Heat1	-0.203739	0.0238045
A630001G21Rik	Total Heat1	-0.478584	2.15706e-08
Pm20d2	Total Heat1	-0.17383	0.0544994
Lrrfip1	Total Heat1	0.473879	3.09141e-08
F7	Total Heat1	0.368882	2.68831e-05
Ano8	Total Heat1	0.238837	0.00780466
Gm3219	Total Heat1	0.193699	0.0318196
Fmo3	Total Heat1	0.181979	0.0439583
Rictor	Total Heat1	0.286374	0.00132207
Snord34	Total Heat1	0.258858	0.00384006
Gm7160	Total Heat1	0.347782	8.09805e-05
Serpine2	Total Heat1	0.47839	2.18944e-08
Fbxo21	Total Heat1	0.265867	0.00295683
Itih5	Total Heat1	0.216468	0.0161806
Apom	Total Heat1	0.274461	0.00212585
Igfbp2	Total Heat1	0.399698	4.64986e-06
B930025P03Rik	Total Heat1	0.367181	2.9469e-05
Tbc1d30	Total Heat1	0.453251	1.40718e-07
Aldh1a1	Day Heat2	-0.244496	0.00642232
Trip4	Day Heat2	-0.10609	0.242854
Pls3	Day Heat2	-0.336753	0.000139816
Lyplal1	Day Heat2	-0.229411	0.0106967
Galnt4	Day Heat2	-0.267204	0.00281082
Rab27a	Day Heat2	-0.271574	0.00237784
Serinc2	Day Heat2	-0.17023	0.0597781
Ntrk2	Day Heat2	-0.177759	0.0491827
Aars	Day Heat2	0.0479673	0.598295
Fopnl	Day Heat2	-0.16171	0.0739505
Adipor2	Day Heat2	-0.185067	0.0404357
Bub3	Day Heat2	-0.0527129	0.562557
Car5a	Day Heat2	-0.117201	0.196701
A630001G21Rik	Day Heat2	-0.375378	1.88448e-05
Pm20d2	Day Heat2	-0.0962204	0.289737
Lrrfip1	Day Heat2	0.356082	5.29673e-05
F7	Day Heat2	0.325833	0.000235394
Ano8	Day Heat2	0.109761	0.22684
Gm3219	Day Heat2	0.169573	0.0607842
Fmo3	Day Heat2	0.0639663	0.482119
Rictor	Day Heat2	0.177368	0.0496913
Snord34	Day Heat2	0.197324	0.0286961
Gm7160	Day Heat2	0.284864	0.00140574
Serpine2	Day Heat2	0.328519	0.000207456
Fbxo21	Day Heat2	0.0989713	0.276104
Itih5	Day Heat2	0.210519	0.0194293
Apom	Day Heat2	0.248747	0.00553173
Igfbp2	Day Heat2	0.176859	0.0503608
B930025P03Rik	Day Heat2	0.237963	0.00804013
Tbc1d30	Day Heat2	0.317643	0.000343538
Aldh1a1	Night Heat2	-0.280703	0.00166175
Trip4	Night Heat2	-0.145955	0.107217
Pls3	Night Heat2	-0.384451	1.13258e-05
Lyplal1	Night Heat2	-0.157741	0.081421
Galnt4	Night Heat2	-0.289693	0.00115393
Rab27a	Night Heat2	-0.303575	0.000641677
Serinc2	Night Heat2	-0.206392	0.0220015
Ntrk2	Night Heat2	-0.255929	0.00427465
Aars	Night Heat2	0.0200673	0.825632
Fopnl	Night Heat2	-0.196802	0.029129
Adipor2	Night Heat2	-0.280741	0.00165928
Bub3	Night Heat2	-0.12553	0.166522
Car5a	Night Heat2	-0.150144	0.0974009
A630001G21Rik	Night Heat2	-0.522651	5.61587e-10
Pm20d2	Night Heat2	-0.121185	0.181807
Lrrfip1	Night Heat2	0.472016	3.55957e-08
F7	Night Heat2	0.290436	0.00111909
Ano8	Night Heat2	0.135291	0.135701
Gm3219	Night Heat2	0.191975	0.0334042
Fmo3	Night Heat2	0.120766	0.183333
Rictor	Night Heat2	0.294837	0.000931574
Snord34	Night Heat2	0.201534	0.0253984
Gm7160	Night Heat2	0.314433	0.00039725
Serpine2	Night Heat2	0.439968	3.54652e-07
Fbxo21	Night Heat2	0.173321	0.0552208
Itih5	Night Heat2	0.139438	0.124007
Apom	Night Heat2	0.220326	0.0143353
Igfbp2	Night Heat2	0.339899	0.000119895
B930025P03Rik	Night Heat2	0.294676	0.000937864
Tbc1d30	Night Heat2	0.387842	9.32675e-06
Aldh1a1	Total Heat2	-0.263397	0.00324471
Trip4	Total Heat2	-0.133484	0.141051
Pls3	Total Heat2	-0.362603	3.76306e-05
Lyplal1	Total Heat2	-0.181996	0.0439382
Galnt4	Total Heat2	-0.284298	0.00143832
Rab27a	Total Heat2	-0.275958	0.002005
Serinc2	Total Heat2	-0.202968	0.0243517
Ntrk2	Total Heat2	-0.211367	0.0189345
Aars	Total Heat2	0.0538155	0.554401
Fopnl	Total Heat2	-0.158728	0.0795101
Adipor2	Total Heat2	-0.254154	0.00455885
Bub3	Total Heat2	-0.0881238	0.332421
Car5a	Total Heat2	-0.116356	0.199971
A630001G21Rik	Total Heat2	-0.47392	3.08181e-08
Pm20d2	Total Heat2	-0.105556	0.245248
Lrrfip1	Total Heat2	0.429374	7.21053e-07
F7	Total Heat2	0.287161	0.00128032
Ano8	Total Heat2	0.113979	0.209378
Gm3219	Total Heat2	0.151726	0.0938839
Fmo3	Total Heat2	0.07118	0.434005
Rictor	Total Heat2	0.245307	0.00624324
Snord34	Total Heat2	0.190032	0.0352688
Gm7160	Total Heat2	0.299443	0.000766465
Serpine2	Total Heat2	0.406867	3.0124e-06
Fbxo21	Total Heat2	0.13409	0.139238
Itih5	Total Heat2	0.141168	0.119363
Apom	Total Heat2	0.235812	0.00864682
Igfbp2	Total Heat2	0.274175	0.00214969
B930025P03Rik	Total Heat2	0.267093	0.00282269
Tbc1d30	Total Heat2	0.36311	3.66309e-05
Aldh1a1	Day energy intake	-0.110133	0.225262
Trip4	Day energy intake	-0.0113764	0.900614
Pls3	Day energy intake	-0.171501	0.0578681
Lyplal1	Day energy intake	0.0643556	0.479452
Galnt4	Day energy intake	-0.125083	0.168051
Rab27a	Day energy intake	-0.185689	0.0397554
Serinc2	Day energy intake	-0.0108913	0.904832
Ntrk2	Day energy intake	0.0395672	0.663917
Aars	Day energy intake	0.200771	0.0259711
Fopnl	Day energy intake	-0.0133522	0.883465
Adipor2	Day energy intake	-0.0973313	0.284178
Bub3	Day energy intake	0.0640356	0.481644
Car5a	Day energy intake	-0.0484975	0.594251
A630001G21Rik	Day energy intake	-0.156536	0.0838057
Pm20d2	Day energy intake	0.115896	0.201768
Lrrfip1	Day energy intake	0.204219	0.0234694
F7	Day energy intake	0.145703	0.107832
Ano8	Day energy intake	-0.108663	0.231549
Gm3219	Day energy intake	-0.0607843	0.504219
Fmo3	Day energy intake	0.0489329	0.590941
Rictor	Day energy intake	0.0497034	0.585102
Snord34	Day energy intake	0.104589	0.249622
Gm7160	Day energy intake	0.0160004	0.860567
Serpine2	Day energy intake	0.12977	0.152552
Fbxo21	Day energy intake	-0.135864	0.134035
Itih5	Day energy intake	-0.0324327	0.721753
Apom	Day energy intake	0.00778665	0.931882
Igfbp2	Day energy intake	-0.0428557	0.637887
B930025P03Rik	Day energy intake	0.0414564	0.648911
Tbc1d30	Day energy intake	0.168669	0.0621942
Aldh1a1	Night energy intake	-0.185019	0.0404878
Trip4	Night energy intake	-0.0475297	0.60164
Pls3	Night energy intake	-0.216677	0.0160754
Lyplal1	Night energy intake	0.0106022	0.907346
Galnt4	Night energy intake	-0.131845	0.146042
Rab27a	Night energy intake	-0.154239	0.0885044
Serinc2	Night energy intake	-0.0395521	0.664038
Ntrk2	Night energy intake	0.0189298	0.835372
Aars	Night energy intake	0.131513	0.147069
Fopnl	Night energy intake	-0.0644528	0.478787
Adipor2	Night energy intake	-0.111555	0.219291
Bub3	Night energy intake	-0.0202549	0.824029
Car5a	Night energy intake	-0.050733	0.577343
A630001G21Rik	Night energy intake	-0.15693	0.0830211
Pm20d2	Night energy intake	0.0336983	0.711367
Lrrfip1	Night energy intake	0.249289	0.00542648
F7	Night energy intake	0.157628	0.0816431
Ano8	Night energy intake	-0.0822897	0.365542
Gm3219	Night energy intake	-0.0277062	0.760977
Fmo3	Night energy intake	0.117908	0.193997
Rictor	Night energy intake	0.0866702	0.340489
Snord34	Night energy intake	0.167081	0.0647313
Gm7160	Night energy intake	0.0862368	0.342918
Serpine2	Night energy intake	0.213432	0.0177745
Fbxo21	Night energy intake	-0.147266	0.104065
Itih5	Night energy intake	-0.0243324	0.789359
Apom	Night energy intake	-0.037086	0.683828
Igfbp2	Night energy intake	-0.00557707	0.951183
B930025P03Rik	Night energy intake	0.135344	0.135546
Tbc1d30	Night energy intake	0.220787	0.0141275
Aldh1a1	Total energy intake	-0.166456	0.0657546
Trip4	Total energy intake	-0.0264792	0.771265
Pls3	Total energy intake	-0.18814	0.0371674
Lyplal1	Total energy intake	0.0340871	0.708186
Galnt4	Total energy intake	-0.122682	0.176429
Rab27a	Total energy intake	-0.17053	0.0593228
Serinc2	Total energy intake	-0.019156	0.833433
Ntrk2	Total energy intake	0.0324828	0.72134
Aars	Total energy intake	0.188154	0.037153
Fopnl	Total energy intake	-0.0363015	0.69017
Adipor2	Total energy intake	-0.0957554	0.292085
Bub3	Total energy intake	0.0105043	0.908198
Car5a	Total energy intake	-0.0580369	0.523717
A630001G21Rik	Total energy intake	-0.163153	0.0713764
Pm20d2	Total energy intake	0.0856703	0.34611
Lrrfip1	Total energy intake	0.216784	0.016022
F7	Total energy intake	0.166826	0.0651467
Ano8	Total energy intake	-0.114627	0.206783
Gm3219	Total energy intake	-0.0293586	0.747189
Fmo3	Total energy intake	0.0899751	0.322324
Rictor	Total energy intake	0.0748905	0.410364
Snord34	Total energy intake	0.149289	0.0993436
Gm7160	Total energy intake	0.051862	0.568889
Serpine2	Total energy intake	0.172481	0.0564302
Fbxo21	Total energy intake	-0.175726	0.0518776
Itih5	Total energy intake	-0.0214471	0.813853
Apom	Total energy intake	-0.0147453	0.871407
Igfbp2	Total energy intake	-0.0276604	0.761361
B930025P03Rik	Total energy intake	0.0853142	0.348126
Tbc1d30	Total energy intake	0.190914	0.0344114
Aldh1a1	Day RER	-0.111116	0.226963
Trip4	Day RER	0.0274066	0.766361
Pls3	Day RER	-0.151956	0.0975591
Lyplal1	Day RER	0.0244815	0.79069
Galnt4	Day RER	-0.0696677	0.449588
Rab27a	Day RER	-0.215154	0.0182783
Serinc2	Day RER	-0.0337104	0.714725
Ntrk2	Day RER	0.0628715	0.495119
Aars	Day RER	0.196722	0.0312782
Fopnl	Day RER	0.021049	0.819497
Adipor2	Day RER	-0.106589	0.246576
Bub3	Day RER	0.0623123	0.498971
Car5a	Day RER	-0.0212589	0.817728
A630001G21Rik	Day RER	-0.113947	0.215272
Pm20d2	Day RER	0.00478853	0.958603
Lrrfip1	Day RER	0.106894	0.245217
F7	Day RER	0.0959887	0.296991
Ano8	Day RER	-0.0206401	0.822945
Gm3219	Day RER	-0.0959735	0.297068
Fmo3	Day RER	0.0485594	0.598413
Rictor	Day RER	0.0584992	0.525648
Snord34	Day RER	0.162373	0.0764164
Gm7160	Day RER	-0.00287822	0.975111
Serpine2	Day RER	-0.00348649	0.969853
Fbxo21	Day RER	-0.0896295	0.330292
Itih5	Day RER	0.0310147	0.736664
Apom	Day RER	0.0796108	0.387403
Igfbp2	Day RER	0.00109795	0.990504
B930025P03Rik	Day RER	0.0806173	0.381411
Tbc1d30	Day RER	0.0841067	0.361075
Aldh1a1	Night RER	-0.331364	0.000205117
Trip4	Night RER	-0.200874	0.0271573
Pls3	Night RER	-0.204444	0.0244901
Lyplal1	Night RER	-0.0661513	0.47097
Galnt4	Night RER	-0.194521	0.0325178
Rab27a	Night RER	-0.324338	0.000284187
Serinc2	Night RER	-0.176548	0.0527319
Ntrk2	Night RER	-0.223456	0.0137497
Aars	Night RER	0.04811	0.600264
Fopnl	Night RER	-0.212039	0.019552
Adipor2	Night RER	-0.219156	0.0157297
Bub3	Night RER	-0.264101	0.00342129
Car5a	Night RER	-0.062288	0.497319
A630001G21Rik	Night RER	-0.18083	0.0471586
Pm20d2	Night RER	-0.162451	0.0750338
Lrrfip1	Night RER	0.244681	0.00683476
F7	Night RER	0.300817	0.00080042
Ano8	Night RER	0.115087	0.208754
Gm3219	Night RER	0.0556402	0.544409
Fmo3	Night RER	0.297933	0.000903565
Rictor	Night RER	0.141416	0.121813
Snord34	Night RER	0.331488	0.00020393
Gm7160	Night RER	0.144603	0.113547
Serpine2	Night RER	0.33793	0.000150166
Fbxo21	Night RER	-0.00406284	0.964723
Itih5	Night RER	0.163757	0.0726915
Apom	Night RER	0.083683	0.361474
Igfbp2	Night RER	0.174981	0.0549023
B930025P03Rik	Night RER	0.227791	0.0119772
Tbc1d30	Night RER	0.255596	0.0046617
Aldh1a1	Total RER	-0.269956	0.00286528
Trip4	Total RER	-0.116531	0.204978
Pls3	Total RER	-0.219938	0.015791
Lyplal1	Total RER	-0.0107621	0.907127
Galnt4	Total RER	-0.176502	0.0538034
Rab27a	Total RER	-0.332904	0.000203075
Serinc2	Total RER	-0.117358	0.201762
Ntrk2	Total RER	-0.127076	0.166638
Aars	Total RER	0.106161	0.248491
Fopnl	Total RER	-0.136756	0.136379
Adipor2	Total RER	-0.182523	0.0460091
Bub3	Total RER	-0.14521	0.113548
Car5a	Total RER	-0.0619911	0.50119
A630001G21Rik	Total RER	-0.166785	0.0686538
Pm20d2	Total RER	-0.107906	0.240751
Lrrfip1	Total RER	0.217943	0.0167898
F7	Total RER	0.251518	0.00558686
Ano8	Total RER	0.061645	0.503588
Gm3219	Total RER	0.0341794	0.710931
Fmo3	Total RER	0.237346	0.00904912
Rictor	Total RER	0.110898	0.227879
Snord34	Total RER	0.280159	0.00194061
Gm7160	Total RER	0.0912541	0.321566
Serpine2	Total RER	0.202196	0.026781
Fbxo21	Total RER	-0.0284518	0.757722
Itih5	Total RER	0.156978	0.086852
Apom	Total RER	0.0914498	0.320525
Igfbp2	Total RER	0.115111	0.210591
B930025P03Rik	Total RER	0.177464	0.0524896
Tbc1d30	Total RER	0.210231	0.0211843
Aldh1a1	Day basal activity	0.0473515	0.603006
Trip4	Day basal activity	0.171602	0.057719
Pls3	Day basal activity	-0.119918	0.186453
Lyplal1	Day basal activity	0.0081498	0.928713
Galnt4	Day basal activity	-0.0408786	0.653486
Rab27a	Day basal activity	-0.091167	0.31593
Serinc2	Day basal activity	0.130246	0.151038
Ntrk2	Day basal activity	0.0925741	0.308487
Aars	Day basal activity	0.274341	0.00213582
Fopnl	Day basal activity	0.097122	0.28522
Adipor2	Day basal activity	0.192779	0.0326575
Bub3	Day basal activity	0.189382	0.0359112
Car5a	Day basal activity	0.0321649	0.723957
A630001G21Rik	Day basal activity	0.058539	0.520125
Pm20d2	Day basal activity	0.186513	0.0388686
Lrrfip1	Day basal activity	-0.0258149	0.776851
F7	Day basal activity	-0.0894321	0.325265
Ano8	Day basal activity	-0.165079	0.0680525
Gm3219	Day basal activity	-0.0394904	0.66453
Fmo3	Day basal activity	-0.0881146	0.332472
Rictor	Day basal activity	-0.00342302	0.970026
Snord34	Day basal activity	-0.0869844	0.338735
Gm7160	Day basal activity	-0.0734559	0.419414
Serpine2	Day basal activity	-0.235908	0.00861879
Fbxo21	Day basal activity	-0.21461	0.0171404
Itih5	Day basal activity	0.0510098	0.575265
Apom	Day basal activity	0.153451	0.0901638
Igfbp2	Day basal activity	-0.0195258	0.830266
B930025P03Rik	Day basal activity	-0.0735061	0.419095
Tbc1d30	Day basal activity	-0.0150762	0.868547
Aldh1a1	Night basal activity	0.0142084	0.87605
Trip4	Night basal activity	0.190345	0.0349621
Pls3	Night basal activity	-0.040508	0.656427
Lyplal1	Night basal activity	0.031545	0.729069
Galnt4	Night basal activity	-0.0122155	0.893325
Rab27a	Night basal activity	-0.174636	0.0533712
Serinc2	Night basal activity	0.0584068	0.52107
Ntrk2	Night basal activity	0.047813	0.599474
Aars	Night basal activity	0.304142	0.000626103
Fopnl	Night basal activity	0.0731966	0.421061
Adipor2	Night basal activity	0.112165	0.216768
Bub3	Night basal activity	0.256077	0.00425166
Car5a	Night basal activity	0.0193845	0.831476
A630001G21Rik	Night basal activity	-0.174437	0.0536477
Pm20d2	Night basal activity	0.169431	0.061004
Lrrfip1	Night basal activity	0.039154	0.667217
F7	Night basal activity	-0.0625152	0.492133
Ano8	Night basal activity	-0.140497	0.121147
Gm3219	Night basal activity	0.0796975	0.38089
Fmo3	Night basal activity	-0.0360626	0.692106
Rictor	Night basal activity	-0.000946637	0.991709
Snord34	Night basal activity	-0.102999	0.256933
Gm7160	Night basal activity	0.0680049	0.454837
Serpine2	Night basal activity	0.0768419	0.398241
Fbxo21	Night basal activity	-0.0889571	0.327852
Itih5	Night basal activity	-0.14912	0.0997325
Apom	Night basal activity	0.0482229	0.596344
Igfbp2	Night basal activity	0.226344	0.0118222
B930025P03Rik	Night basal activity	-0.099949	0.271364
Tbc1d30	Night basal activity	0.0374491	0.680901
Aldh1a1	Total basal activity	0.00697139	0.938999
Trip4	Total basal activity	0.190721	0.034598
Pls3	Total basal activity	-0.0905652	0.319148
Lyplal1	Total basal activity	0.0161861	0.858966
Galnt4	Total basal activity	-0.0474718	0.602084
Rab27a	Total basal activity	-0.190167	0.0351363
Serinc2	Total basal activity	0.0885016	0.330345
Ntrk2	Total basal activity	0.0561131	0.537594
Aars	Total basal activity	0.31386	0.000407618
Fopnl	Total basal activity	0.0742026	0.414689
Adipor2	Total basal activity	0.172602	0.0562542
Bub3	Total basal activity	0.257901	0.00397755
Car5a	Total basal activity	0.00525665	0.953984
A630001G21Rik	Total basal activity	-0.101818	0.262456
Pm20d2	Total basal activity	0.194483	0.031121
Lrrfip1	Total basal activity	0.0189148	0.835501
F7	Total basal activity	-0.0544755	0.549547
Ano8	Total basal activity	-0.151857	0.0935982
Gm3219	Total basal activity	0.0783897	0.388779
Fmo3	Total basal activity	-0.046548	0.609177
Rictor	Total basal activity	-0.012913	0.887273
Snord34	Total basal activity	-0.090964	0.317013
Gm7160	Total basal activity	0.0333682	0.71407
Serpine2	Total basal activity	-0.0165001	0.856259
Fbxo21	Total basal activity	-0.135574	0.134877
Itih5	Total basal activity	-0.0646637	0.477346
Apom	Total basal activity	0.112	0.21745
Igfbp2	Total basal activity	0.177967	0.0489138
B930025P03Rik	Total basal activity	-0.0833232	0.359531
Tbc1d30	Total basal activity	0.0521578	0.566684
Aldh1a1	Metabolic health score	-0.282357	0.00162713
Trip4	Metabolic health score	-0.2463	0.00624307
Pls3	Metabolic health score	-0.175481	0.0531961
Lyplal1	Metabolic health score	-0.0768716	0.400023
Galnt4	Metabolic health score	-0.0412003	0.652293
Rab27a	Metabolic health score	-0.228816	0.0112426
Serinc2	Metabolic health score	-0.039991	0.661863
Ntrk2	Metabolic health score	-0.0773683	0.396976
Aars	Metabolic health score	-0.0757316	0.407069
Fopnl	Metabolic health score	-0.0592638	0.516712
Adipor2	Metabolic health score	-0.054548	0.550678
Bub3	Metabolic health score	-0.14451	0.112269
Car5a	Metabolic health score	-0.099078	0.277585
A630001G21Rik	Metabolic health score	-0.189992	0.0360774
Pm20d2	Metabolic health score	-0.0327128	0.720567
Lrrfip1	Metabolic health score	-0.0237959	0.794736
F7	Metabolic health score	0.0830275	0.363245
Ano8	Metabolic health score	0.170663	0.0601847
Gm3219	Metabolic health score	0.149013	0.101397
Fmo3	Metabolic health score	0.170884	0.0598484
Rictor	Metabolic health score	0.130584	0.151673
Snord34	Metabolic health score	0.255415	0.00452037
Gm7160	Metabolic health score	-0.00773883	0.93258
Serpine2	Metabolic health score	0.139592	0.125157
Fbxo21	Metabolic health score	0.14928	0.100779
Itih5	Metabolic health score	0.146696	0.106882
Apom	Metabolic health score	0.113988	0.211244
Igfbp2	Metabolic health score	0.270246	0.00260855
B930025P03Rik	Metabolic health score	0.263471	0.00336603
Tbc1d30	Metabolic health score	0.148153	0.103407

## Sheet: Supplementary Table 3
Supplementary Table 3. All genes with significant differential expression by diet (1,344)
Limma analysis identified 1,344 genes with significant differential expression by diet. Limma results, including log2 fold change, average expression, moderated t-statistics, B statistics (log-odds that the gene is differentially expressed), p values, adjusted p-values using the Benjamini-Hochberg method, and gene annotation are shown for all genes with significant differential expression by diet…
Transcript cluster ID	Probe Strand	Probe Chr	Probe Start	Probe Stop	Offset	ENSEMBL	ENTREZID	GENE SYMBOL	GENE NAME	logFC	AveExpr	t	p val	adj. p val	B
17238295	+	chr10	1523.34	1523.35	1395.14	ENSMUSG00000044005	216456	Gls2	glutaminase 2 (liver, mitochondrial)	0.636972	9.66854	12.5951	6.05821e-24	6.99239e-20	43.112
17216779	+	chr1	127.729	127.767	0	ENSMUSG00000026348	266645	Acmsd	amino carboxymuconate semialdehyde decarboxylase	1.17619	6.91218	10.5147	6.97612e-19	4.02592e-15	32.0383
17402025	+	chr3	494.098	494.135	377.585	ENSMUSG00000000340	13171	Dbt	dihydrolipoamide branched chain transacylase E2	0.355969	9.33307	9.76508	4.63558e-17	1.78346e-13	28.0349
17320947	-	chr15	2110.37	2110.43	2013.37	ENSMUSG00000022464	69354	Slc38a4	solute carrier family 38, member 4	0.2314	11.8207	9.25965	7.70415e-16	2.22303e-12	25.3503
17465080	-	chr6	869.04	869.101	845.968	ENSMUSG00000029695	30956	Aass	aminoadipate-semialdehyde synthase	0.392501	9.802	8.56956	3.42884e-14	7.91513e-11	21.7222
17273292	-	chr11	1646.56	1646.56	1525.84	ENSMUSG00000039450	67880	Dcxr	dicarbonyl L-xylulose reductase	0.312583	7.48365	8.30283	1.46122e-13	2.8109e-10	20.3361
17241921	-	chr10	1470.92	1470.92	1395.14	ENSMUSG00000001665	103140	Gstt3	glutathione S-transferase, theta 3	0.760752	7.26616	8.26657	1.77794e-13	2.93157e-10	20.1485
17485339	+	chr7	1139.18	1139.2	995.704	ENSMUSG00000000154	18400	Slc22a18	solute carrier family 22 (organic cation transporter), member 18	0.299529	8.57743	8.09208	4.55512e-13	6.5719e-10	19.249
17399266	+	chr3	466.721	466.732	377.585	ENSMUSG00000041237	18770	Pklr	pyruvate kinase liver and red blood cell	-0.573715	10.4312	-7.85397	1.62938e-12	2.08958e-09	18.0304
17232003	+	chr10	1416.44	1416.51	1395.14	ENSMUSG00000019977	56422	Hbs1l	Hbs1-like (S. cerevisiae)	0.290668	7.92342	7.77877	2.43098e-12	2.80583e-09	17.6479
17384927	-	chr2	240.037	240.4	195.472	ENSMUSG00000036890	227835	Gtdc1	glycosyltransferase-like domain containing 1	0.329804	5.42667	7.72525	3.22964e-12	3.38877e-09	17.3763
17353554	-	chr18	2345.55	2345.57	2310.61	ENSMUSG00000024359	15526	Hspa9	heat shock protein 9	0.145276	10.5185	7.63605	5.17745e-12	4.97984e-09	16.9252
17314888	+	chr15	2113.09	2113.1	2013.37	ENSMUSG00000023019	14555	Gpd1	glycerol-3-phosphate dehydrogenase 1 (soluble)	-0.41979	9.53187	-7.51391	9.85198e-12	8.74705e-09	16.3102
17241954	-	chr10	1470.97	1470.98	1395.14	ENSMUSG00000033318	14872	Gstt2	glutathione S-transferase, theta 2	0.695669	8.06531	7.48171	1.16656e-11	9.6091e-09	16.1487
17213894	+	chr1	67.123	67.2307	0	ENSMUSG00000025991	227231	Cps1	carbamoyl-phosphate synthetase 1	0.196891	12.3932	7.46872	1.2488e-11	9.6091e-09	16.0836
17374648	+	chr2	314.334	314.355	195.472	ENSMUSG00000027332	56357	Ivd	isovaleryl coenzyme A dehydrogenase	0.41204	8.44219	7.44648	1.40316e-11	1.0122e-08	15.9723
17506991	+	chr8	1269.5	1269.65	1141.15	ENSMUSG00000025810	18186	Nrp1	neuropilin 1	-0.419872	8.10379	-7.38467	1.93844e-11	1.31608e-08	15.6635
17543817	-	chrX	2566.44	2566.57	2462.75	ENSMUSG00000033965	20502	Slc16a2	solute carrier family 16 (monocarboxylic acid transporters), member 2	-0.349052	8.4524	-7.31492	2.78826e-11	1.71236e-08	15.3161
17442780	+	chr5	821.765	821.841	694.133	ENSMUSG00000049971	319804	Glt1d1	glycosyltransferase 1 domain containing 1	0.547213	6.93231	7.31283	2.81882e-11	1.71236e-08	15.3057
17444713	+	chr5	840.364	840.435	694.133	ENSMUSG00000029635	264064	Cdk8	cyclin-dependent kinase 8	0.283764	7.70354	7.23973	4.12016e-11	2.37775e-08	14.943
17540050	-	chrX	2470.93	2470.94	2462.75	ENSMUSG00000031168	13595	Ebp	phenylalkylamine Ca2+ antagonist (emopamil) binding protein	0.255095	9.68373	7.15711	6.31699e-11	3.47194e-08	14.5348
17517424	+	chr9	1325.41	1325.46	1270.55	ENSMUSG00000032293	64602	Ireb2	iron responsive element binding protein 2	0.219334	8.12216	7.1477	6.63138e-11	3.47907e-08	14.4884
17345391	-	chr17	2262.06	2262.06	2215.62	ENSMUSG00000067144	108114	Slc22a7	solute carrier family 22 (organic anion transporter), member 7	-1.07172	6.89477	-7.12925	7.29292e-11	3.65978e-08	14.3976
17497091	-	chr7	1128.26	1128.28	995.704	ENSMUSG00000030934	18242	Oat	ornithine aminotransferase	0.512152	10.872	7.08109	9.34438e-11	4.45371e-08	14.1609
17500716	+	chr8	1182.01	1182.07	1141.15	ENSMUSG00000031596	11988	Slc7a2	solute carrier family 7 (cationic amino acid transporter, y+ system), member 2	0.55613	8.92514	7.0749	9.64676e-11	4.45371e-08	14.1304
17226655	-	chr1	130.636	130.662	0	ENSMUSG00000026405	12269	C4bp	complement component 4 binding protein	-0.31979	10.4085	-7.02109	1.27132e-10	5.6437e-08	13.8669
17271244	-	chr11	1635.29	1635.31	1525.84	ENSMUSG00000041920	104681	Slc16a6	solute carrier family 16 (monocarboxylic acid transporters), member 6	-0.668462	5.92888	-6.95009	1.8277e-10	7.81309e-08	13.5203
17215885	+	chr1	93.1352	93.1454	0	ENSMUSG00000026272	11611	Agxt	alanine-glyoxylate aminotransferase	0.40766	9.83739	6.93518	1.97214e-10	8.12943e-08	13.4477
17413674	+	chr4	583.424	583.429	537.625	ENSMUSG00000035561	72535	Aldh1b1	aldehyde dehydrogenase 1 family, member B1	0.450188	6.08954	6.90471	2.3032e-10	8.88032e-08	13.2995
17341872	-	chr17	2240.1	2240.1	2215.62	ENSMUSG00000024142	56716	Mlst8	MTOR associated protein, LST8 homolog (S. cerevisiae)	-0.269045	5.69536	-6.90428	2.30818e-10	8.88032e-08	13.2975
17322146	-	chr15	2115.55	2115.56	2013.37	ENSMUSG00000023044	246277	Csad	cysteine sulfinic acid decarboxylase	-0.86762	6.38362	-6.83071	3.35347e-10	1.24857e-07	12.9409
17285438	+	chr13	1784.06	1784.08	1768.05	ENSMUSG00000041324	16323	Inhba	inhibin beta-A	-0.587339	5.99746	-6.81493	3.63239e-10	1.31016e-07	12.8647
17478476	+	chr7	1047.57	1047.7	995.704	ENSMUSG00000030498	14453	Gas2	growth arrest specific 2	0.432951	5.53103	6.7921	4.07704e-10	1.42598e-07	12.7545
17460831	+	chr6	936.518	936.567	845.968	ENSMUSG00000030088	107747	Aldh1l1	aldehyde dehydrogenase 1 family, member L1	0.334862	10.3019	6.73198	5.52157e-10	1.87441e-07	12.4651
17354434	-	chr18	2367.12	2367.18	2310.61	ENSMUSG00000053644	110695	Aldh7a1	aldehyde dehydrogenase family 7, member A1	0.209751	9.48439	6.71448	6.0297e-10	1.98842e-07	12.3811
17400162	+	chr3	472.523	472.523	377.585	ENSMUSG00000068874	20341	Selenbp1	selenium binding protein 1	0.313147	9.56987	6.67014	7.53373e-10	2.4154e-07	12.1686
17459903	+	chr6	929.026	929.034	845.968	ENSMUSG00000009145	93838	Dqx1	DEAQ RNA-dependent ATPase	0.49977	6.34584	6.66247	7.82934e-10	2.44233e-07	12.1319
17323838	+	chr16	2137.51	2137.54	2117.42	ENSMUSG00000062901	75785	Klhl24	kelch-like 24	0.234144	8.72316	6.60196	1.05972e-09	3.21876e-07	11.8432
17236269	+	chr10	1482.66	1482.73	1395.14	ENSMUSG00000020051	18478	Pah	phenylalanine hydroxylase	0.191394	11.2023	6.59372	1.10422e-09	3.26791e-07	11.804
17504601	+	chr8	1246.19	1246.2	1141.15	ENSMUSG00000069922	382053	Ces3a	carboxylesterase 3A	-0.628039	10.888	-6.58047	1.17967e-09	3.40393e-07	11.7409
17227094	-	chr1	134.2	134.235	0	ENSMUSG00000042429	11539	Adora1	adenosine A1 receptor	0.566265	6.60039	6.55562	1.33507e-09	3.75839e-07	11.6229
17459696	+	chr6	918.597	918.605	845.968	NA	100038714	Gm15401	predicted gene 15401	-1.03853	4.2751	-6.53414	1.48559e-09	4.08255e-07	11.5211
17321761	-	chr15	2113.99	2114.01	2013.37	ENSMUSG00000053559	207818	Smagp	small cell adhesion glycoprotein	-0.352309	7.70193	-6.50794	1.69206e-09	4.5418e-07	11.397
17453179	-	chr5	824.144	824.157	694.133	ENSMUSG00000025533	109900	Asl	argininosuccinate lyase	0.341152	10.0084	6.48377	1.90736e-09	5.00335e-07	11.2828
17466908	-	chr6	898.514	898.608	845.968	ENSMUSG00000029776	58875	Hibadh	3-hydroxyisobutyrate dehydrogenase	0.190986	9.98744	6.4759	1.9832e-09	5.08668e-07	11.2456
17375841	+	chr2	322.742	322.77	195.472	ENSMUSG00000027367	99138	Stard7	START domain containing 7	0.171365	7.64533	6.46363	2.10727e-09	5.28741e-07	11.1878
17322750	+	chr16	2125.93	2126.04	2117.42	ENSMUSG00000057880	268860	Abat	4-aminobutyrate aminotransferase	0.259903	10.0709	6.44815	2.27487e-09	5.58651e-07	11.1148
17386621	-	chr2	269.38	269.383	195.472	ENSMUSG00000018770	228033	Atp5g3	ATP synthase, H+ transporting, mitochondrial F0 complex, subunit C3 (subunit 9)	0.165054	8.30117	6.43332	2.44766e-09	5.88561e-07	11.0451
17304461	-	chr14	1919.4	1919.41	1888.47	ENSMUSG00000006529	16424	Itih1	inter-alpha trypsin inhibitor, heavy chain 1	-0.224405	11.2396	-6.41621	2.66321e-09	6.27322e-07	10.9646
17508416	-	chr8	1166.91	1166.93	1141.15	ENSMUSG00000037316	67384	Bag4	BCL2-associated athanogene 4	0.242767	7.43673	6.40039	2.87913e-09	6.64619e-07	10.8903
17408985	-	chr3	484.821	484.825	377.585	ENSMUSG00000070368	246691	Prok1	prokineticin 1	-0.661038	4.35003	-6.38636	3.08488e-09	6.96947e-07	10.8246
17249801	+	chr11	1580.94	1580.95	1525.84	ENSMUSG00000000594	14667	Gm2a	GM2 ganglioside activator protein	0.274561	10.0079	6.38276	3.13994e-09	6.96947e-07	10.8077
17392022	-	chr2	328.166	328.17	195.472	NA	102633833	Gm38455	predicted gene, 38455	1.00559	5.40072	6.3274	4.1202e-09	8.97271e-07	10.5488
17287066	+	chr13	1815.17	1815.3	1768.05	ENSMUSG00000038068	218215	Rnf144b	ring finger protein 144B	-0.347986	7.85766	-6.31707	4.33398e-09	9.26348e-07	10.5007
17291241	-	chr13	1791.95	1791.96	1768.05	ENSMUSG00000021336	319848	Slc17a4	solute carrier family 17 (sodium phosphate), member 4	-0.425657	8.17544	-6.22117	6.91773e-09	1.45172e-06	10.0553
17476288	+	chr7	1025.89	1025.89	995.704	ENSMUSG00000074218	12865	Cox7a1	cytochrome c oxidase subunit VIIa 1	0.498589	4.54191	6.21245	7.21674e-09	1.46588e-06	10.015
17325109	+	chr16	2151.25	2151.37	2117.42	ENSMUSG00000022817	16419	Itgb5	integrin beta 5	-0.186343	8.60982	-6.21181	7.23923e-09	1.46588e-06	10.0121
17520560	+	chr9	1366.74	1366.87	1270.55	ENSMUSG00000032411	211586	Tfdp2	transcription factor Dp 2	0.255593	6.28633	6.18362	8.29999e-09	1.6517e-06	9.88188
17334956	+	chr17	2242.34	2242.4	2215.62	ENSMUSG00000048249	77128	Crebrf	CREB3 regulatory factor	0.302896	6.16017	6.15626	9.47493e-09	1.85355e-06	9.75585
17536624	+	chrX	2563.51	2563.56	2462.75	ENSMUSG00000000881	53310	Dlg3	discs large MAGUK scaffold protein 3	0.215008	5.35541	6.13747	1.03751e-08	1.99582e-06	9.66946
17245895	-	chr10	1522.5	1522.51	1395.14	ENSMUSG00000025405	16325	Inhbc	inhibin beta-C	-0.453379	7.89276	-6.0831	1.348e-08	2.5506e-06	9.42031
17343387	-	chr17	2247.95	2247.97	2215.62	ENSMUSG00000002625	54194	Akap8l	A kinase (PRKA) anchor protein 8-like	0.218525	7.03481	6.07887	1.37574e-08	2.5611e-06	9.40093
17249702	+	chr11	1580.28	1580.35	1525.84	ENSMUSG00000035992	216742	Fnip1	folliculin interacting protein 1	0.272228	7.26873	6.07038	1.43293e-08	2.62521e-06	9.36218
17527581	-	chr9	1328.22	1328.23	1270.55	ENSMUSG00000032310	13077	Cyp1a2	cytochrome P450, family 1, subfamily a, polypeptide 2	0.374305	10.0628	6.02809	1.7549e-08	3.16484e-06	9.16936
17293706	-	chr13	1832.41	1832.42	1768.05	ENSMUSG00000021477	13039	Ctsl	cathepsin L	0.295316	10.4426	6.01959	1.82766e-08	3.19804e-06	9.13072
17260944	-	chr11	1547.39	1547.41	1525.84	ENSMUSG00000020321	17449	Mdh1	malate dehydrogenase 1, NAD (soluble)	0.155626	10.2498	6.01947	1.82872e-08	3.19804e-06	9.13016
17232892	+	chr10	1436.66	1436.67	1395.14	ENSMUSG00000019818	53599	Cd164	CD164 antigen	-0.146419	10.7709	-6.00195	1.98837e-08	3.36646e-06	9.05055
17306856	-	chr14	1944.21	1944.22	1888.47	ENSMUSG00000002332	52585	Dhrs1	dehydrogenase/reductase (SDR family) member 1	-0.24734	9.30168	-5.99952	2.01157e-08	3.36646e-06	9.03952
17402155	+	chr3	499.012	499.043	377.585	ENSMUSG00000053931	71994	Cnn3	calponin 3, acidic	0.180344	9.7206	5.99942	2.01252e-08	3.36646e-06	9.03907
17507435	-	chr8	1152.6	1152.62	1141.15	ENSMUSG00000031504	19332	Rab20	RAB20, member RAS oncogene family	0.313008	5.82546	5.99062	2.09877e-08	3.46057e-06	8.99916
17456053	+	chr6	859.037	859.057	845.968	ENSMUSG00000029571	71900	Tmem106b	transmembrane protein 106B	0.178608	8.71643	5.97799	2.22902e-08	3.62357e-06	8.9419
17235399	+	chr10	1475.84	1475.85	1395.14	ENSMUSG00000055862	71564	Izumo4	IZUMO family member 4	0.413631	5.71638	5.9505	2.54057e-08	4.07268e-06	8.8175
17506030	+	chr8	1258.85	1258.9	1141.15	ENSMUSG00000031844	15486	Hsd17b2	hydroxysteroid (17-beta) dehydrogenase 2	-0.316473	10.0077	-5.94535	2.60351e-08	4.1164e-06	8.79423
17501329	+	chr8	1201.65	1201.69	1141.15	ENSMUSG00000057228	23923	Aadat	aminoadipate aminotransferase	0.219899	9.41253	5.94036	2.66589e-08	4.15807e-06	8.77172
17305211	-	chr14	1929.38	1929.4	1888.47	ENSMUSG00000037824	52588	Tspan14	tetraspanin 14	-0.22681	7.26932	-5.92325	2.89137e-08	4.44962e-06	8.69453
17262887	-	chr11	1580.82	1580.87	1525.84	ENSMUSG00000018340	11749	Anxa6	annexin A6	0.202002	8.76789	5.86929	3.73226e-08	5.66812e-06	8.45189
17265306	-	chr11	1596.48	1596.48	1525.84	ENSMUSG00000014606	67863	Slc25a11	solute carrier family 25 (mitochondrial carrier oxoglutarate carrier), member 11	0.188944	8.82058	5.85096	4.06927e-08	6.07768e-06	8.36974
17542167	-	chrX	2533.21	2533.22	2462.75	ENSMUSG00000073139	236848	Tmem185a	transmembrane protein 185A	0.217238	6.85485	5.84785	4.12929e-08	6.07768e-06	8.35582
17381657	-	chr2	207.057	207.076	195.472	ENSMUSG00000037197	76938	Rbm17	RNA binding motif protein 17	0.176739	7.28944	5.84628	4.15991e-08	6.07768e-06	8.3488
17301061	+	chr14	1949.25	1949.38	1888.47	ENSMUSG00000021993	70478	Mipep	mitochondrial intermediate peptidase	0.244931	6.90004	5.8408	4.26871e-08	6.15868e-06	8.32427
17345562	-	chr17	2262.35	2262.35	2215.62	ENSMUSG00000002769	14711	Gnmt	glycine N-methyltransferase	0.246528	11.4293	5.83724	4.34073e-08	6.18528e-06	8.30837
17266952	-	chr11	1609.41	1609.42	1525.84	ENSMUSG00000019122	20308	Ccl9	chemokine (C-C motif) ligand 9	0.37227	10.0745	5.83266	4.43525e-08	6.24289e-06	8.28791
17411216	-	chr3	529.86	529.926	377.585	ENSMUSG00000054942	215708	Miga1	mitoguardin 1	-0.398258	4.31554	-5.80997	4.93443e-08	6.86183e-06	8.18658
17383104	-	chr2	222.065	222.076	195.472	ENSMUSG00000026922	67512	Agpat2	1-acylglycerol-3-phosphate O-acyltransferase 2 (lysophosphatidic acid acyltransferase, beta)	-0.308068	9.55781	-5.80218	5.11809e-08	7.0325e-06	8.15187
17329258	-	chr16	2139.48	2139.58	2117.42	ENSMUSG00000033581	319765	Igf2bp2	insulin-like growth factor 2 mRNA binding protein 2	-0.441052	3.59523	-5.76844	5.99448e-08	8.07244e-06	8.00174
17418252	+	chr4	661.542	661.562	537.625	ENSMUSG00000028646	54170	Rragc	Ras-related GTP binding C	0.188193	7.0002	5.76772	6.01481e-08	8.07244e-06	7.99853
17367807	+	chr2	220.526	220.535	195.472	ENSMUSG00000006476	56876	Nsmf	NMDA receptor synaptonuclear signaling and neuronal migration factor	-0.388585	6.18174	-5.7627	6.15762e-08	8.16911e-06	7.97624
17357971	+	chr19	2417.75	2417.92	2401.31	ENSMUSG00000024697	14675	Gna14	guanine nucleotide binding protein, alpha 14	-0.851614	5.63623	-5.75935	6.25473e-08	8.20365e-06	7.96138
17390490	-	chr2	316.783	316.827	195.472	ENSMUSG00000033526	327655	Ppip5k1	diphosphoinositol pentakisphosphate kinase 1	-0.322609	4.2448	-5.70803	7.94556e-08	1.02726e-05	7.73419
17482021	+	chr7	1110.12	1110.24	995.704	ENSMUSG00000030671	18576	Pde3b	phosphodiesterase 3B, cGMP-inhibited	0.175763	8.32621	5.70553	8.03833e-08	1.02726e-05	7.72317
17302074	+	chr14	1964.89	1964.98	1888.47	ENSMUSG00000022010	21807	Tsc22d1	TSC22 domain family, member 1	-0.627682	5.13221	-5.70391	8.09916e-08	1.02726e-05	7.71601
17297627	+	chr14	1910.22	1910.27	1888.47	ENSMUSG00000021770	67630	Samd8	sterile alpha motif domain containing 8	0.251543	6.84521	5.69819	8.31739e-08	1.04347e-05	7.69078
17421571	+	chr4	685.755	685.771	537.625	ENSMUSG00000029003	71890	Mad2l2	MAD2 mitotic arrest deficient-like 2	-0.363172	6.65125	-5.69259	8.53666e-08	1.05946e-05	7.66607
17487361	-	chr7	1015.38	1015.38	995.704	ENSMUSG00000002992	11813	Apoc2	apolipoprotein C-II	0.217049	8.44239	5.6651	9.69781e-08	1.19077e-05	7.54503
17258220	+	chr11	1641.3	1641.31	1525.84	ENSMUSG00000045775	217316	Slc16a5	solute carrier family 16 (monocarboxylic acid transporters), member 5	0.56605	7.09869	5.64355	1.07145e-07	1.30176e-05	7.45042
17452578	-	chr5	817.305	817.316	694.133	ENSMUSG00000029445	15445	Hpd	4-hydroxyphenylpyruvic acid dioxygenase	0.120774	12.2689	5.62114	1.18831e-07	1.42869e-05	7.35221
17252359	+	chr11	1598.27	1598.28	1525.84	ENSMUSG00000040471	71522	Ggt6	gamma-glutamyltransferase 6	0.386814	5.81024	5.61703	1.21104e-07	1.44101e-05	7.33423
17356216	+	chr19	2405.82	2405.94	2401.31	ENSMUSG00000024892	18563	Pcx	pyruvate carboxylase	-0.234821	9.51942	-5.59251	1.35585e-07	1.59686e-05	7.22709
17484014	+	chr7	1127.11	1127.15	995.704	ENSMUSG00000030861	66885	Acadsb	acyl-Coenzyme A dehydrogenase, short/branched chain	0.177994	8.58813	5.57468	1.47165e-07	1.69425e-05	7.14936
17384632	-	chr2	233.043	233.176	195.472	ENSMUSG00000026915	20744	Strbp	spermatid perinuclear RNA binding protein	0.138193	6.49685	5.57319	1.48173e-07	1.69425e-05	7.14288
17283668	-	chr12	1751.95	1751.96	1647.92	ENSMUSG00000041567	68054	Serpina12	serine (or cysteine) peptidase inhibitor, clade A (alpha-1 antiproteinase, antitrypsin), member 12	-1.03392	3.25438	-5.57306	1.48258e-07	1.69425e-05	7.14234
17238278	+	chr10	1523.23	1523.23	1395.14	ENSMUSG00000025393	11947	Atp5b	ATP synthase, H+ transporting mitochondrial F1 complex, beta subunit	0.0981255	11.6744	5.55292	1.6261e-07	1.82675e-05	7.05471
17360216	+	chr19	2449.17	2449.18	2401.31	ENSMUSG00000025068	14873	Gsto1	glutathione S-transferase omega 1	0.310305	8.59364	5.55237	1.63018e-07	1.82675e-05	7.05233
17303830	-	chr14	1908.97	1909.02	1888.47	ENSMUSG00000021816	19056	Ppp3cb	protein phosphatase 3, catalytic subunit, beta isoform	0.14727	7.3319	5.54277	1.70348e-07	1.89053e-05	7.01063
17462472	+	chr6	967.311	967.333	845.968	ENSMUSG00000030109	14411	Slc6a12	solute carrier family 6 (neurotransmitter transporter, betaine/GABA), member 12	0.23834	8.88935	5.529	1.81426e-07	1.99431e-05	6.95089
17234347	+	chr10	1470.55	1470.58	1395.14	ENSMUSG00000033427	103149	Upb1	ureidopropionase, beta	0.232349	9.83556	5.51233	1.9578e-07	2.13179e-05	6.87871
17279349	+	chr12	1760.54	1760.56	1647.92	ENSMUSG00000011148	11565	Adssl1	adenylosuccinate synthetase like 1	0.350381	6.54985	5.50702	2.00583e-07	2.16367e-05	6.85574
17328842	-	chr16	2135.48	2135.51	2117.42	ENSMUSG00000003526	19125	Prodh	proline dehydrogenase	0.389551	8.87403	5.49786	2.09135e-07	2.23503e-05	6.81617
17213021	+	chr1	58.1132	58.2004	0	ENSMUSG00000064294	71724	Aox3	aldehyde oxidase 3	-0.407989	9.85073	-5.49449	2.12369e-07	2.24877e-05	6.80162
17291874	-	chr13	1804.77	1804.78	1768.05	ENSMUSG00000039114	68404	Nrn1	neuritin 1	0.200971	11.1086	5.49011	2.16656e-07	2.27331e-05	6.78268
17515715	+	chr9	1301.58	1301.62	1270.55	ENSMUSG00000047412	235132	Zbtb44	zinc finger and BTB domain containing 44	0.167755	7.92504	5.48398	2.2278e-07	2.31651e-05	6.75626
17319691	-	chr15	2096.13	2096.13	2013.37	ENSMUSG00000068083	71754	Cyp2d40	cytochrome P450, family 2, subfamily d, polypeptide 40	-0.473547	6.15934	-5.46951	2.37937e-07	2.45203e-05	6.69389
17287803	+	chr13	1824.49	1824.52	1768.05	ENSMUSG00000021509	328258	Slc25a48	solute carrier family 25, member 48	0.356015	5.99315	5.46415	2.43801e-07	2.49022e-05	6.67081
17526843	-	chr9	1321.14	1321.15	1270.55	ENSMUSG00000000171	66925	Sdhd	succinate dehydrogenase complex, subunit D, integral membrane protein	0.190235	9.56139	5.45559	2.53461e-07	2.5613e-05	6.634
17486110	-	chr7	1002.41	1002.43	995.704	ENSMUSG00000002265	18616	Peg3	paternally expressed 3	-0.641755	5.67014	-5.45409	2.55198e-07	2.5613e-05	6.62753
17492478	-	chr7	1075.8	1075.81	995.704	ENSMUSG00000030541	269951	Idh2	isocitrate dehydrogenase 2 (NADP+), mitochondrial	0.333478	9.38154	5.43853	2.73848e-07	2.72479e-05	6.5607
17520416	+	chr9	1366.11	1366.11	1270.55	ENSMUSG00000064225	75552	Paqr9	progestin and adipoQ receptor family member IX	-0.472293	8.83295	-5.42148	2.95818e-07	2.91823e-05	6.4876
17410775	-	chr3	520.376	520.467	377.585	ENSMUSG00000004591	109333	Pkn2	protein kinase N2	0.166062	7.79193	5.39072	3.39903e-07	3.32471e-05	6.35603
17240330	-	chr10	1435.18	1435.28	1395.14	ENSMUSG00000019838	72472	Slc16a10	solute carrier family 16 (monocarboxylic acid transporters), member 10	0.405909	8.44396	5.38882	3.42827e-07	3.32514e-05	6.34792
17278239	+	chr12	1752	1752.01	1647.92	NA	321018	Serpina4-ps1	serine (or cysteine) peptidase inhibitor, clade A, member 4, pseudogene 1	-1.92753	5.48126	-5.38441	3.49703e-07	3.36356e-05	6.32912
17329361	-	chr16	2140.4	2140.45	2117.42	ENSMUSG00000060459	385643	Kng2	kininogen 2	0.185294	10.6034	5.37384	3.66751e-07	3.47787e-05	6.28405
17417702	+	chr4	655.459	655.494	537.625	ENSMUSG00000028542	14664	Slc6a9	solute carrier family 6 (neurotransmitter transporter, glycine), member 9	-0.386319	5.3591	-5.37331	3.67614e-07	3.47787e-05	6.28182
17298977	+	chr14	1929.62	1929.63	1888.47	ENSMUSG00000037780	17194	Mbl1	mannose-binding lectin (protein A) 1	-0.402735	8.87584	-5.35925	3.91612e-07	3.67479e-05	6.22195
17467823	-	chr6	918.81	918.83	845.968	ENSMUSG00000055239	74287	Kcmf1	potassium channel modulatory factor 1	0.148454	8.56224	5.35681	3.95932e-07	3.68536e-05	6.21157
17304273	-	chr14	1915.95	1915.98	1888.47	ENSMUSG00000046753	320234	Ccdc66	coiled-coil domain containing 66	-0.243788	5.72386	-5.35224	4.04146e-07	3.72043e-05	6.19212
17312884	+	chr15	2092.4	2092.41	2013.37	ENSMUSG00000006378	26912	Gcat	glycine C-acetyltransferase (2-amino-3-ketobutyrate-coenzyme A ligase)	0.439674	6.91473	5.35114	4.06147e-07	3.72043e-05	6.18745
17249440	+	chr11	1578.2	1578.23	1525.84	ENSMUSG00000020402	22333	Vdac1	voltage-dependent anion channel 1	0.118821	9.63373	5.33926	4.28381e-07	3.89321e-05	6.137
17400862	+	chr3	475.866	475.896	377.585	ENSMUSG00000027875	15360	Hmgcs2	3-hydroxy-3-methylglutaryl-Coenzyme A synthase 2	-0.12573	12.3197	-5.31835	4.70437e-07	4.24202e-05	6.04837
17298956	+	chr14	1929.58	1929.59	1888.47	ENSMUSG00000037798	11720	Mat1a	methionine adenosyltransferase I, alpha	0.117367	12.5514	5.31031	4.87659e-07	4.36322e-05	6.01434
17312567	+	chr15	2090.07	2090.07	2013.37	ENSMUSG00000022546	76282	Gpt	glutamic pyruvic transaminase, soluble	0.214286	8.98159	5.29682	5.17925e-07	4.59838e-05	5.95737
17416897	+	chr4	647.302	647.588	537.625	ENSMUSG00000010517	14084	Faf1	Fas-associated factor 1	0.119574	6.85183	5.29021	5.33433e-07	4.66484e-05	5.92945
17210984	+	chr1	7.08897	7.17108	0	ENSMUSG00000051285	319263	Pcmtd1	protein-L-isoaspartate (D-aspartate) O-methyltransferase domain containing 1	0.144807	9.2127	5.29019	5.33495e-07	4.66484e-05	5.92934
17370954	+	chr2	254.039	254.264	195.472	ENSMUSG00000026839	76654	Upp2	uridine phosphorylase 2	0.538893	8.95471	5.2795	5.59508e-07	4.85552e-05	5.8843
17396892	+	chr3	413.339	413.441	377.585	ENSMUSG00000037400	76295	Atp11b	ATPase, class VI, type 11B	0.173263	7.09447	5.27127	5.80395e-07	4.99919e-05	5.84963
17454121	-	chr5	831.784	831.818	694.133	ENSMUSG00000029722	231801	Agfg2	ArfGAP with FG repeats 2	0.226751	6.36477	5.26327	6.0144e-07	5.14099e-05	5.81594
17478201	+	chr7	1042.5	1042.53	995.704	ENSMUSG00000006599	14884	Gtf2h1	general transcription factor II H, polypeptide 1	0.175649	7.30147	5.26166	6.05766e-07	5.14099e-05	5.80916
17340831	-	chr17	2228.27	2228.3	2215.62	ENSMUSG00000023829	20517	Slc22a1	solute carrier family 22 (organic cation transporter), member 1	-0.207459	9.55523	-5.25755	6.16927e-07	5.1975e-05	5.79189
17374738	+	chr2	314.642	314.644	195.472	ENSMUSG00000046814	320415	Gchfr	GTP cyclohydrolase I feedback regulator	0.270815	8.38496	5.25446	6.25462e-07	5.23122e-05	5.7789
17467209	-	chr6	904.9	904.992	845.968	ENSMUSG00000037709	58909	Fam13a	family with sequence similarity 13, member A	0.384439	7.05891	5.24521	6.51673e-07	5.41123e-05	5.74007
17497421	-	chr7	1134.6	1134.61	995.704	ENSMUSG00000078566	12176	Bnip3	BCL2/adenovirus E1B interacting protein 3	0.295072	7.87969	5.23569	6.79776e-07	5.60427e-05	5.70015
17498271	-	chr7	1139.26	1139.3	995.704	ENSMUSG00000010755	27267	Cars	cysteinyl-tRNA synthetase	-0.303214	6.8349	-5.23263	6.89065e-07	5.64056e-05	5.68731
17411420	-	chr3	535.48	535.51	377.585	ENSMUSG00000028179	107869	Cth	cystathionase (cystathionine gamma-lyase)	0.380703	10.4942	5.22916	6.9975e-07	5.68769e-05	5.67276
17285907	+	chr13	1791.89	1791.91	1768.05	ENSMUSG00000036083	105355	Slc17a3	solute carrier family 17 (sodium phosphate), member 3	-0.296386	7.84971	-5.219	7.31936e-07	5.90769e-05	5.63024
17230595	-	chr1	182.276	182.283	0	ENSMUSG00000038633	13244	Degs1	delta(4)-desaturase, sphingolipid 1	0.221277	7.69885	5.19808	8.02877e-07	6.42995e-05	5.54279
17463550	+	chr6	975.501	975.51	845.968	ENSMUSG00000030161	57436	Gabarapl1	gamma-aminobutyric acid (GABA) A receptor-associated protein-like 1	0.23511	10.0763	5.1967	8.07783e-07	6.42995e-05	5.53703
17435934	+	chr5	725.055	725.064	694.133	ENSMUSG00000029162	16548	Khk	ketohexokinase	-0.316595	10.7051	-5.1948	8.14561e-07	6.4395e-05	5.52913
17394461	-	chr2	360.877	360.945	195.472	ENSMUSG00000018459	114644	Slc13a3	solute carrier family 13 (sodium-dependent dicarboxylate transporter), member 3	-0.573744	6.80959	-5.18728	8.4204e-07	6.59537e-05	5.49777
17230153	-	chr1	175.601	175.626	0	ENSMUSG00000026526	14194	Fh1	fumarate hydratase 1	0.215414	9.69679	5.1863	8.45707e-07	6.59537e-05	5.49367
17379169	+	chr2	358.459	358.486	195.472	ENSMUSG00000017868	27219	Sgk2	serum/glucocorticoid regulated kinase 2	0.420329	7.19057	5.18167	8.63153e-07	6.68625e-05	5.47437
17249140	+	chr11	1576.01	1576.04	1525.84	ENSMUSG00000020381	68067	Mrnip	MRN complex interacting protein	-0.347536	5.90651	-5.17853	8.75178e-07	6.7342e-05	5.46129
17414672	+	chr4	600.84	600.959	537.625	ENSMUSG00000045672	373864	Col27a1	collagen, type XXVII, alpha 1	-0.339997	4.87074	-5.17575	8.85939e-07	6.77186e-05	5.44974
17403439	+	chr3	523.344	523.479	377.585	ENSMUSG00000028194	69219	Ddah1	dimethylarginine dimethylaminohydrolase 1	0.327214	9.16274	5.17046	9.06837e-07	6.886e-05	5.42771
17485297	+	chr7	1138.76	1138.77	995.704	ENSMUSG00000037706	12520	Cd81	CD81 antigen	-0.133885	11.6137	-5.16677	9.2167e-07	6.95289e-05	5.41238
17363954	-	chr19	2433.44	2433.7	2401.31	ENSMUSG00000040451	208449	Sgms1	sphingomyelin synthase 1	0.249056	5.40949	5.16193	9.41496e-07	7.05633e-05	5.39226
17368714	+	chr2	224.131	224.159	195.472	ENSMUSG00000026812	64930	Tsc1	tuberous sclerosis 1	0.247155	6.84654	5.15426	9.7379e-07	7.25128e-05	5.3604
17224971	-	chr1	84.0364	84.2846	0	ENSMUSG00000045658	98496	Pid1	phosphotyrosine interaction domain containing 1	-0.259765	8.72068	-5.11985	1.13237e-06	8.37808e-05	5.21787
17547744	+	chr13	1819.69	1819.7	1768.05	ENSMUSG00000062248	66197	Cks2	CDC28 protein kinase regulatory subunit 2	0.222168	6.76083	5.11731	1.14501e-06	8.41766e-05	5.20738
17234588	+	chr10	1471.72	1471.73	1395.14	ENSMUSG00000001155	14317	Ftcd	formiminotransferase cyclodeaminase	0.16906	9.72551	5.11467	1.15835e-06	8.46183e-05	5.19645
17258851	+	chr11	1643.67	1643.68	1525.84	ENSMUSG00000017718	71562	Afmid	arylformamidase	0.279722	8.63345	5.10256	1.22127e-06	8.82572e-05	5.1465
17543264	-	chrX	2557.28	2557.29	2462.75	ENSMUSG00000025151	94275	Maged1	melanoma antigen, family D, 1	-0.254297	8.59327	-5.10215	1.22346e-06	8.82572e-05	5.1448
17281609	-	chr12	1717.61	1717.64	1647.92	ENSMUSG00000020988	217666	L2hgdh	L-2-hydroxyglutarate dehydrogenase	0.273063	7.78907	5.07447	1.38041e-06	9.89133e-05	5.03084
17545051	-	chrX	2605.06	2605.14	2462.75	ENSMUSG00000031278	50790	Acsl4	acyl-CoA synthetase long-chain family member 4	0.291779	7.58912	5.07312	1.38856e-06	9.89133e-05	5.02528
17318988	-	chr15	2091.81	2091.84	2013.37	ENSMUSG00000016942	71753	Tmprss6	transmembrane serine protease 6	-0.115338	9.87433	-5.07175	1.39689e-06	9.89133e-05	5.01964
17365098	-	chr19	2445.71	2445.72	2401.31	ENSMUSG00000037071	20249	Scd1	stearoyl-Coenzyme A desaturase 1	0.448179	12.0123	5.06887	1.41446e-06	9.95471e-05	5.00783
17310172	+	chr15	2022.34	2022.44	2013.37	ENSMUSG00000048424	223332	Ranbp3l	RAN binding protein 3-like	0.965875	4.8539	5.06075	1.46534e-06	0.000102162	4.97447
17308829	-	chr14	1966.96	1966.99	1888.47	ENSMUSG00000022016	219181	Akap11	A kinase (PRKA) anchor protein 11	0.154164	6.95239	5.06012	1.46933e-06	0.000102162	4.97191
17240444	-	chr10	1436.68	1436.73	1395.14	ENSMUSG00000075225	75973	Ccdc162	coiled-coil domain containing 162	-0.326849	4.47548	-5.0573	1.48743e-06	0.000102802	4.96035
17414520	+	chr4	599.408	599.408	537.625	NA	667278	Mup-ps16	major urinary protein, pseudogene 16	1.33882	6.32127	5.05293	1.51592e-06	0.000104147	4.94244
17448001	-	chr5	745.589	745.701	694.133	ENSMUSG00000029167	19017	Ppargc1a	peroxisome proliferative activated receptor, gamma, coactivator 1 alpha	0.346405	7.15111	5.05006	1.53497e-06	0.000104832	4.93066
17448308	-	chr5	759.547	759.569	694.133	ENSMUSG00000029201	22235	Ugdh	UDP-glucose dehydrogenase	0.464758	8.76465	5.04232	1.58737e-06	0.000107773	4.89898
17323098	+	chr16	2131.32	2131.37	2117.42	ENSMUSG00000022679	93734	Mpv17l	Mpv17 transgene, kidney disease mutant-like	0.420474	4.91478	5.03767	1.61969e-06	0.000109325	4.87995
17355256	-	chr18	2378.87	2378.91	2310.61	ENSMUSG00000038121	108654	Fam210a	family with sequence similarity 210, member A	0.195289	7.0867	5.02996	1.67471e-06	0.000112381	4.84844
17308361	-	chr14	1958.95	1958.98	1888.47	ENSMUSG00000022098	12153	Bmp1	bone morphogenetic protein 1	-0.213205	8.41197	-5.02499	1.71114e-06	0.000114162	4.82813
17450989	-	chr5	804.407	804.419	694.133	ENSMUSG00000029499	19301	Pxmp2	peroxisomal membrane protein 2	0.182279	9.66179	5.01529	1.78449e-06	0.000118371	4.78853
17423444	-	chr4	552.583	552.775	537.625	ENSMUSG00000040536	69352	Necab1	N-terminal EF-hand calcium binding protein 1	-0.262232	8.12647	-5.00915	1.8325e-06	0.000120861	4.76348
17376563	+	chr2	327.735	327.777	195.472	ENSMUSG00000058793	110911	Cds2	CDP-diacylglycerol synthase (phosphatidate cytidylyltransferase) 2	0.201497	8.15447	4.98468	2.03651e-06	0.000133553	4.66392
17229178	-	chr1	164.437	164.458	0	ENSMUSG00000026576	11931	Atp1b1	ATPase, Na+/K+ transporting, beta 1 polypeptide	0.22902	8.55378	4.98201	2.06001e-06	0.000133954	4.65309
17470187	-	chr6	964.43	964.445	845.968	ENSMUSG00000072623	22750	Zfp9	zinc finger protein 9	-0.315683	4.34892	-4.98136	2.06583e-06	0.000133954	4.65043
17271842	-	chr11	1641.12	1641.13	1525.84	ENSMUSG00000044788	328035	Fads6	fatty acid desaturase domain family, member 6	0.325816	6.30721	4.97085	2.16134e-06	0.000139364	4.60781
17358422	+	chr19	2428.53	2428.57	2401.31	ENSMUSG00000024924	22359	Vldlr	very low density lipoprotein receptor	0.896733	5.1295	4.96819	2.18623e-06	0.000140186	4.59702
17517727	+	chr9	1328.07	1328.08	1270.55	ENSMUSG00000000088	12858	Cox5a	cytochrome c oxidase subunit Va	0.138102	8.37495	4.96284	2.23703e-06	0.000142651	4.57536
17255160	+	chr11	1619.83	1619.96	1525.84	ENSMUSG00000020859	70834	Spag9	sperm associated antigen 9	0.174457	7.5632	4.95097	2.35404e-06	0.000149287	4.52729
17526695	-	chr9	1319.14	1319.15	1270.55	ENSMUSG00000032271	18113	Nnmt	nicotinamide N-methyltransferase	0.872888	6.12837	4.94597	2.40509e-06	0.000151691	4.50706
17337834	+	chr17	2259.43	2259.66	2215.62	ENSMUSG00000039601	53901	Rcan2	regulator of calcineurin 2	0.756289	4.70391	4.94459	2.41931e-06	0.000151737	4.50151
17372621	+	chr2	280.311	280.335	195.472	ENSMUSG00000027075	72401	Slc43a1	solute carrier family 43, member 1	0.425708	6.24266	4.94336	2.4321e-06	0.000151737	4.49654
17372354	+	chr2	275.108	275.144	195.472	ENSMUSG00000027007	70599	Ssfa2	sperm specific antigen 2	0.162246	7.24398	4.93951	2.47257e-06	0.000153432	4.48098
17316290	-	chr15	2044.81	2044.83	2013.37	ENSMUSG00000022236	252967	Ropn1l	ropporin 1-like	0.48287	4.74161	4.93659	2.50366e-06	0.000154531	4.4692
17359918	+	chr19	2447.45	2447.45	2401.31	ENSMUSG00000038754	12686	Elovl3	elongation of very long chain fatty acids (FEN1/Elo2, SUR4/Elo3, yeast)-like 3	-0.997833	5.39835	-4.9311	2.56326e-06	0.000157368	4.44703
17226203	-	chr1	119.548	119.649	0	ENSMUSG00000026383	226352	Epb41l5	erythrocyte membrane protein band 4.1 like 5	0.167784	8.12587	4.92843	2.59266e-06	0.000157866	4.43628
17279148	+	chr12	1759.46	1759.47	1647.92	ENSMUSG00000021282	217869	Eif5	eukaryotic translation initiation factor 5	0.139687	8.90732	4.92788	2.59874e-06	0.000157866	4.43407
17475469	+	chr7	1022.54	1022.55	995.704	ENSMUSG00000005547	13087	Cyp2a5	cytochrome P450, family 2, subfamily a, polypeptide 5	0.701644	5.84001	4.92268	2.65725e-06	0.000160576	4.41309
17459826	+	chr6	928.009	928.06	845.968	ENSMUSG00000035104	232146	Eva1a	eva-1 homolog A (C. elegans)	0.2555	5.73478	4.91003	2.80478e-06	0.000168608	4.36217
17378348	+	chr2	350.853	350.861	195.472	ENSMUSG00000038375	68728	Trp53inp2	transformation related protein 53 inducible nuclear protein 2	-0.452347	6.91076	-4.90649	2.8474e-06	0.000170284	4.34796
17325497	+	chr16	2155	2155.05	2117.42	ENSMUSG00000022821	15233	Hgd	homogentisate 1, 2-dioxygenase	0.141919	10.9442	4.89432	2.99907e-06	0.000178429	4.29906
17453205	-	chr5	824.379	824.388	694.133	ENSMUSG00000025337	66711	Sbds	SBDS ribosome maturation factor	0.135794	8.01189	4.86748	3.36169e-06	0.000198946	4.19155
17240089	-	chr10	1426.47	1426.59	1395.14	ENSMUSG00000000296	21987	Tpd52l1	tumor protein D52-like 1	0.206987	5.39857	4.86555	3.3894e-06	0.000198946	4.18381
17535535	+	chrX	2536.09	2536.1	2462.75	ENSMUSG00000031365	27081	Zfp275	zinc finger protein 275	0.213215	5.12968	4.86512	3.39563e-06	0.000198946	4.18209
17392925	-	chr2	347.809	347.816	195.472	ENSMUSG00000032715	228775	Trib3	tribbles pseudokinase 3	0.515282	4.73382	4.86259	3.43219e-06	0.000200072	4.172
17302550	+	chr14	1993.73	1993.78	1888.47	ENSMUSG00000053253	76273	Ndfip2	Nedd4 family interacting protein 2	0.151412	6.78762	4.86068	3.46016e-06	0.000200689	4.16436
17469802	-	chr6	959.696	959.708	845.968	ENSMUSG00000030298	110379	Sec13	SEC13 homolog, nuclear pore and COPII coat complex component	-0.250952	6.9323	-4.85618	3.52683e-06	0.000203534	4.14638
17377753	+	chr2	348.141	348.178	195.472	ENSMUSG00000019188	14950	H13	histocompatibility 13	-0.119921	9.06779	-4.84454	3.70509e-06	0.000212757	4.09995
17402642	+	chr3	508.203	508.221	377.585	ENSMUSG00000019232	71760	Etnppl	ethanolamine phosphate phospholyase	0.530817	8.67106	4.84135	3.75542e-06	0.00021458	4.08725
17309420	-	chr14	2006.95	2007.18	1888.47	ENSMUSG00000032849	239273	Abcc4	ATP-binding cassette, sub-family C (CFTR/MRP), member 4	0.537621	4.50472	4.83504	3.85707e-06	0.000219302	4.06211
17239845	-	chr10	1420.06	1420.07	1395.14	ENSMUSG00000019987	11846	Arg1	arginase, liver	0.20262	10.9871	4.82786	3.9759e-06	0.00022495	4.03354
17441490	+	chr5	812.11	812.142	694.133	ENSMUSG00000032898	231670	Fbxo21	F-box protein 21	0.424596	8.00283	4.81909	4.12592e-06	0.000232299	3.99868
17375538	+	chr2	318.237	318.281	195.472	ENSMUSG00000005803	59010	Sqor	sulfide quinone oxidoreductase	0.176737	7.34178	4.81645	4.17211e-06	0.00023376	3.9882
17519649	+	chr9	1348.74	1348.76	1270.55	ENSMUSG00000032348	14860	Gsta4	glutathione S-transferase, alpha 4	0.317677	8.91436	4.80929	4.30003e-06	0.000239763	3.95978
17306049	-	chr14	1939.37	1939.37	1888.47	NA	328399	A930018M24Rik	RIKEN cDNA A930018M24 gene	-0.457359	4.34643	-4.80258	4.42333e-06	0.000245452	3.93318
17289304	+	chr13	1864.59	1864.69	1768.05	ENSMUSG00000021669	68018	Col4a3bp	collagen, type IV, alpha 3 (Goodpasture antigen) binding protein	0.183936	7.34799	4.79947	4.48155e-06	0.000247493	3.92087
17484094	+	chr7	1128.64	1128.69	995.704	ENSMUSG00000030967	360216	Zranb1	zinc finger, RAN-binding domain containing 1	0.143773	7.83786	4.79091	4.64589e-06	0.000255347	3.88698
17324420	+	chr16	2140.64	2140.78	2117.42	ENSMUSG00000022885	20440	St6gal1	beta galactoside alpha 2,6 sialyltransferase 1	-0.222486	8.43376	-4.78188	4.82549e-06	0.000263961	3.8513
17303655	-	chr14	1907.04	1907.36	1888.47	ENSMUSG00000058317	218793	Ube2e2	ubiquitin-conjugating enzyme E2E 2	-0.206331	5.90283	-4.77894	4.88559e-06	0.000265988	3.83965
17501588	+	chr8	1209.42	1209.49	1141.15	ENSMUSG00000053886	72281	Sh2d4a	SH2 domain containing 4A	0.369555	6.02852	4.77156	5.0392e-06	0.000272796	3.81053
17368009	+	chr2	220.904	220.92	195.472	ENSMUSG00000026944	11305	Abca2	ATP-binding cassette, sub-family A (ABC1), member 2	-0.421887	6.46122	-4.77068	5.0579e-06	0.000272796	3.80705
17384533	-	chr2	231.554	231.577	195.472	ENSMUSG00000026890	16874	Lhx6	LIM homeobox protein 6	-0.274324	3.82455	-4.76293	5.22477e-06	0.000280485	3.77652
17478296	+	chr7	1044.58	1044.59	995.704	NA	108167326	LOC108167326	uncharacterized LOC108167326	-0.721892	7.0315	-4.75883	5.31533e-06	0.000284026	3.76036
17248896	+	chr11	1574.66	1574.69	1525.84	ENSMUSG00000040350	94089	Trim7	tripartite motif-containing 7	-0.489603	4.67053	-4.74842	5.55191e-06	0.0002953	3.7194
17368171	+	chr2	221.179	221.18	195.472	ENSMUSG00000049086	107771	Bmyc	brain expressed myelocytomatosis oncogene	-0.500721	4.42346	-4.74464	5.64048e-06	0.000298635	3.70452
17505013	+	chr8	1247.14	1247.2	1141.15	ENSMUSG00000031901	66369	Dus2	dihydrouridine synthase 2	-0.190006	5.35569	-4.74246	5.69206e-06	0.00029999	3.69596
17470879	-	chr6	970.778	970.782	845.968	ENSMUSG00000023456	21991	Tpi1	triosephosphate isomerase 1	0.164438	9.96039	4.73525	5.86596e-06	0.000307749	3.66767
17366451	+	chr2	199.49	200.085	195.472	ENSMUSG00000026657	209630	Frmd4a	FERM domain containing 4A	-0.257564	5.81499	-4.71687	6.33315e-06	0.000330757	3.59563
17340845	-	chr17	2228.31	2228.39	2215.62	ENSMUSG00000023830	16004	Igf2r	insulin-like growth factor 2 receptor	0.151327	6.86738	4.71468	6.39134e-06	0.000332292	3.58703
17511878	-	chr8	1235.82	1235.84	1141.15	ENSMUSG00000031775	67801	Pllp	plasma membrane proteolipid	-0.318819	6.27472	-4.71059	6.50096e-06	0.000336476	3.57105
17227023	-	chr1	133.656	133.661	0	ENSMUSG00000102049	667118	Zbed6	zinc finger, BED type containing 6	0.16176	7.61702	4.70527	6.64648e-06	0.000342472	3.55024
17310637	+	chr15	2039.22	2039.35	2013.37	ENSMUSG00000022270	66270	Retreg1	reticulophagy regulator 1	0.441239	8.61987	4.70129	6.75742e-06	0.000345832	3.53469
17238172	+	chr10	1522.96	1522.96	1395.14	ENSMUSG00000069456	19683	Rdh16	retinol dehydrogenase 16	0.630955	8.29461	4.70078	6.77163e-06	0.000345832	3.53271
17223932	-	chr1	67.0007	67.0389	0	ENSMUSG00000026000	14768	Lancl1	LanC (bacterial lantibiotic synthetase component C)-like 1	0.196977	5.7484	4.68589	7.20348e-06	0.000366267	3.47462
17234175	+	chr10	1466.49	1466.53	1395.14	ENSMUSG00000060733	69718	Ipmk	inositol polyphosphate multikinase	0.165108	7.55338	4.67924	7.40464e-06	0.000374844	3.44874
17459455	+	chr6	917.168	917.173	845.968	ENSMUSG00000054422	14080	Fabp1	fatty acid binding protein 1, liver	-0.13851	11.525	-4.67752	7.45773e-06	0.000375882	3.44203
17259235	+	chr11	1645.78	1645.84	1525.84	ENSMUSG00000025372	108100	Baiap2	brain-specific angiogenesis inhibitor 1-associated protein 2	-0.224711	7.49153	-4.67459	7.54876e-06	0.000378817	3.43063
17396260	+	chr3	397.542	397.594	377.585	ENSMUSG00000003617	12870	Cp	ceruloplasmin	-0.149162	11.3487	-4.67052	7.67691e-06	0.00038358	3.41482
17395718	-	chr2	376.49	376.516	195.472	ENSMUSG00000027577	11438	Chrna4	cholinergic receptor, nicotinic, alpha polypeptide 4	0.783539	5.25667	4.66891	7.72826e-06	0.000384481	3.40856
17372119	+	chr2	270.298	270.35	195.472	ENSMUSG00000027099	53375	Mtx2	metaxin 2	0.143726	8.02002	4.65406	8.21768e-06	0.000406	3.35089
17435978	+	chr5	725.188	725.211	694.133	ENSMUSG00000013629	69719	Cad	carbamoyl-phosphate synthetase 2, aspartate transcarbamylase, and dihydroorotase	-0.266078	4.90785	-4.65366	8.23115e-06	0.000406	3.34935
17496354	-	chr7	1122.38	1122.38	995.704	ENSMUSG00000030711	20887	Sult1a1	sulfotransferase family 1A, phenol-preferring, member 1	0.267744	10.6715	4.65198	8.28839e-06	0.000406393	3.34284
17373857	+	chr2	300.062	300.137	195.472	ENSMUSG00000027176	228410	Cstf3	cleavage stimulation factor, 3' pre-RNA, subunit 3	-0.226848	5.52931	-4.65137	8.30954e-06	0.000406393	3.34045
17418945	+	chr4	666.762	666.769	537.625	ENSMUSG00000001334	384061	Fndc5	fibronectin type III domain containing 5	-0.34832	4.31296	-4.6498	8.36363e-06	0.00040659	3.33435
17386297	-	chr2	265.159	265.185	195.472	ENSMUSG00000027086	320720	Fastkd1	FAST kinase domains 1	0.222465	6.37742	4.64921	8.38402e-06	0.00040659	3.33207
17227077	-	chr1	133.911	133.921	0	ENSMUSG00000041577	116847	Prelp	proline arginine-rich end leucine-rich repeat	-0.284025	8.74234	-4.64136	8.65991e-06	0.000418212	3.30167
17528355	-	chr9	1337.06	1337.14	1270.55	ENSMUSG00000032376	235441	Usp3	ubiquitin specific peptidase 3	0.1398	7.05921	4.63545	8.8734e-06	0.000426737	3.2788
17249489	+	chr11	1579.19	1579.26	1525.84	ENSMUSG00000049470	93736	Aff4	AF4/FMR2 family, member 4	0.117956	8.60491	4.63032	9.06277e-06	0.000433135	3.25897
17527123	-	chr9	1324.13	1324.16	1270.55	ENSMUSG00000032047	110446	Acat1	acetyl-Coenzyme A acetyltransferase 1	-0.196896	11.0409	-4.62982	9.08149e-06	0.000433135	3.25704
17447904	-	chr5	739.567	739.583	694.133	ENSMUSG00000015806	110391	Qdpr	quinoid dihydropteridine reductase	0.316855	7.65604	4.62872	9.12274e-06	0.000433311	3.25278
17420897	+	chr4	678.586	678.604	537.625	ENSMUSG00000009863	67680	Sdhb	succinate dehydrogenase complex, subunit B, iron sulfur (Ip)	0.152704	9.17903	4.60961	9.86781e-06	0.00046678	3.17909
17402846	+	chr3	512.866	512.89	377.585	ENSMUSG00000028167	69772	Bdh2	3-hydroxybutyrate dehydrogenase, type 2	0.469287	5.9086	4.59924	1.02966e-05	0.000485076	3.13917
17529549	-	chr9	1359.07	1359.07	1270.55	ENSMUSG00000097195	72655	Snhg5	small nucleolar RNA host gene 5	0.336162	4.39446	4.58109	1.10908e-05	0.000520367	3.06946
17456121	+	chr6	861.688	861.769	845.968	ENSMUSG00000041390	16543	Mdfic	MyoD family inhibitor domain containing	-0.16732	5.83745	-4.57904	1.11844e-05	0.000522631	3.06158
17211004	+	chr1	9.54797	9.57636	0	ENSMUSG00000025911	76187	Adhfe1	alcohol dehydrogenase, iron containing, 1	0.218766	8.9749	4.57219	1.1502e-05	0.000535306	3.03531
17307134	-	chr14	1945.75	1945.87	1888.47	ENSMUSG00000021947	68631	Cryl1	crystallin, lambda 1	0.278294	6.41519	4.56845	1.16788e-05	0.000541351	3.02101
17214166	+	chr1	74.2849	74.3527	0	ENSMUSG00000026179	56695	Pnkd	paroxysmal nonkinesiogenic dyskinesia	-0.367639	8.19777	-4.56423	1.18813e-05	0.000548538	3.00488
17446981	-	chr5	725.426	725.429	694.133	ENSMUSG00000038552	64339	Fndc4	fibronectin type III domain containing 4	-0.199394	6.69366	-4.56235	1.19732e-05	0.000549709	2.99766
17329215	-	chr16	2139.07	2139.11	2117.42	ENSMUSG00000043391	72190	2510009E07Rik	RIKEN cDNA 2510009E07 gene	-0.26086	4.7448	-4.56176	1.2002e-05	0.000549709	2.9954
17348282	+	chr18	2320.32	2320.49	2310.61	ENSMUSG00000036103	140792	Colec12	collectin sub-family member 12	-0.219657	8.11818	-4.55671	1.22516e-05	0.000558926	2.9761
17309161	-	chr14	1991.55	1991.57	1888.47	ENSMUSG00000022124	50789	Fbxl3	F-box and leucine-rich repeat protein 3	0.148892	6.53	4.54922	1.26311e-05	0.00057397	2.94749
17523387	+	chr9	1392.5	1392.53	1270.55	ENSMUSG00000038233	245050	Fam198a	family with sequence similarity 198, member A	-0.647267	5.63822	-4.54239	1.29869e-05	0.000587824	2.92144
17269498	-	chr11	1626.26	1626.28	1525.84	ENSMUSG00000017176	68106	Nt5c3b	5'-nucleotidase, cytosolic IIIB	-0.27698	4.11279	-4.54006	1.31105e-05	0.000589711	2.91256
17286783	+	chr13	1809.3	1809.32	1768.05	ENSMUSG00000091264	108934	Smim13	small integral membrane protein 13	0.211345	6.73175	4.53921	1.31559e-05	0.000589711	2.90932
17287827	+	chr13	1824.66	1824.69	1768.05	ENSMUSG00000035493	21810	Tgfbi	transforming growth factor, beta induced	-0.263754	8.90379	-4.53872	1.31819e-05	0.000589711	2.90747
17369882	+	chr2	228.059	228.072	195.472	ENSMUSG00000079442	20448	St6galnac4	ST6 (alpha-N-acetyl-neuraminyl-2,3-beta-galactosyl-1,3)-N-acetylgalactosaminide alpha-2,6-sialyltransferase 4	-0.346457	3.84439	-4.52526	1.39229e-05	0.000618976	2.85621
17259157	+	chr11	1645.33	1645.34	1525.84	ENSMUSG00000039850	338371	Endov	endonuclease V	-0.197679	4.88009	-4.52489	1.39433e-05	0.000618976	2.85483
17221081	-	chr1	4.77404	4.78573	0	ENSMUSG00000033845	27395	Mrpl15	mitochondrial ribosomal protein L15	0.180124	7.40653	4.52077	1.41788e-05	0.000627018	2.83914
17234926	+	chr10	1474.85	1474.85	1395.14	ENSMUSG00000023175	12215	Bsg	basigin	-0.132029	10.4946	-4.51942	1.42562e-05	0.000628034	2.83403
17267237	-	chr11	1612.05	1612.09	1525.84	ENSMUSG00000018068	70422	Ints2	integrator complex subunit 2	-0.262533	4.37299	-4.51733	1.43774e-05	0.000630966	2.8261
17399012	+	chr3	465.882	465.907	377.585	ENSMUSG00000001416	12462	Cct3	chaperonin containing Tcp1, subunit 3 (gamma)	-0.15024	7.83961	-4.51584	1.44644e-05	0.00063238	2.82044
17292634	-	chr13	1821.02	1821.03	1768.05	ENSMUSG00000056749	18030	Nfil3	nuclear factor, interleukin 3, regulated	-0.384078	5.80356	-4.51437	1.45511e-05	0.000633771	2.81484
17461177	+	chr6	946.801	946.836	845.968	ENSMUSG00000052144	232314	Ppp4r2	protein phosphatase 4, regulatory subunit 2	0.13579	6.84672	4.50656	1.50187e-05	0.000648631	2.78521
17300519	+	chr14	1944.03	1944.04	1888.47	ENSMUSG00000022214	28199	Dcaf11	DDB1 and CUL4 associated factor 11	0.134885	8.95742	4.50637	1.50301e-05	0.000648631	2.78449
17543930	-	chrX	2568.54	2568.67	2462.75	ENSMUSG00000031229	22589	Atrx	ATRX, chromatin remodeler	0.116157	7.3666	4.50586	1.50609e-05	0.000648631	2.78258
17408052	-	chr3	474	474	377.585	ENSMUSG00000064796	21748	Terc	telomerase RNA component	0.275229	6.32321	4.49593	1.56778e-05	0.000672599	2.74496
17530669	-	chr9	1376.98	1376.99	1270.55	ENSMUSG00000023262	109652	Acy1	aminoacylase 1	0.222636	6.9946	4.49505	1.5734e-05	0.000672599	2.74161
17243252	-	chr10	1476.42	1476.43	1395.14	ENSMUSG00000034917	27375	Tjp3	tight junction protein 3	-0.291448	6.21196	-4.49306	1.58607e-05	0.000675514	2.7341
17449456	-	chr5	782.793	782.809	694.133	ENSMUSG00000044221	231413	Grsf1	G-rich RNA sequence binding factor 1	0.143406	8.52612	4.48891	1.61288e-05	0.000684405	2.7184
17526861	-	chr9	1321.18	1321.21	1270.55	ENSMUSG00000000168	235339	Dlat	dihydrolipoamide S-acetyltransferase (E2 component of pyruvate dehydrogenase complex)	0.238955	7.39544	4.48611	1.6312e-05	0.000689646	2.70781
17346094	-	chr17	2271.64	2271.64	2215.62	ENSMUSG00000003200	20405	Sh3gl1	SH3-domain GRB2-like 1	-0.163744	6.32362	-4.48194	1.65886e-05	0.000695402	2.69207
17433977	-	chr4	693.79	693.82	537.625	ENSMUSG00000041936	11603	Agrn	agrin	-0.228636	6.46182	-4.48138	1.66263e-05	0.000695402	2.68994
17374827	+	chr2	315.066	315.079	195.472	ENSMUSG00000085438	66602	1700020I14Rik	RIKEN cDNA 1700020I14 gene	0.157164	7.14394	4.48134	1.66289e-05	0.000695402	2.68979
17543474	-	chrX	2563.34	2563.34	2462.75	ENSMUSG00000044359	57385	P2ry4	pyrimidinergic receptor P2Y, G-protein coupled, 4	0.224501	6.96437	4.47877	1.68024e-05	0.00070012	2.68007
17519940	+	chr9	1354.47	1354.67	1270.55	ENSMUSG00000032263	12040	Bckdhb	branched chain ketoacid dehydrogenase E1, beta polypeptide	0.167342	9.10043	4.47735	1.68984e-05	0.000701586	2.67474
17482943	+	chr7	1121.27	1121.28	995.704	ENSMUSG00000030748	16190	Il4ra	interleukin 4 receptor, alpha	-0.172612	6.97007	-4.47301	1.71963e-05	0.000711395	2.65837
17305028	-	chr14	1922.82	1922.83	1888.47	ENSMUSG00000043681	69134	Fam25c	family with sequence similarity 25, member C	-0.730443	5.72232	-4.46958	1.74357e-05	0.000718723	2.64542
17508170	-	chr8	1165.58	1165.58	1141.15	ENSMUSG00000056313	69068	Tcim	transcriptional and immune response regulator	-0.48489	6.56634	-4.46379	1.78463e-05	0.000733033	2.62362
17353320	-	chr18	2342.73	2342.75	2310.61	ENSMUSG00000024386	19123	Proc	protein C	-0.0985916	10.6773	-4.46219	1.79617e-05	0.000735156	2.61759
17326895	+	chr16	2205.12	2205.15	2117.42	ENSMUSG00000025612	12013	Bach1	BTB and CNC homology 1, basic leucine zipper transcription factor 1	0.28042	6.55808	4.45638	1.83863e-05	0.000747974	2.59571
17410410	-	chr3	508.906	508.93	377.585	ENSMUSG00000050931	74442	Sgms2	sphingomyelin synthase 2	0.172683	9.10648	4.45613	1.84045e-05	0.000747974	2.59478
17354995	-	chr18	2375.07	2375.1	2310.61	ENSMUSG00000024588	14151	Fech	ferrochelatase	0.183943	8.70043	4.45498	1.84895e-05	0.000748794	2.59047
17484068	+	chr7	1128.31	1128.41	995.704	ENSMUSG00000030946	76429	Lhpp	phospholysine phosphohistidine inorganic pyrophosphate phosphatase	0.301318	7.39241	4.45304	1.86345e-05	0.000752026	2.58316
17350332	+	chr18	2355.88	2356.3	2310.61	ENSMUSG00000054477	140492	Kcnn2	potassium intermediate/small conductance calcium-activated channel, subfamily N, member 2	0.209061	6.25152	4.45009	1.88566e-05	0.000758337	2.57206
17467624	-	chr6	917.557	917.601	845.968	ENSMUSG00000053470	104263	Kdm3a	lysine (K)-specific demethylase 3A	0.190855	6.79122	4.4429	1.9408e-05	0.000777801	2.54508
17287414	+	chr13	1822.13	1822.16	1768.05	ENSMUSG00000021474	14057	Sfxn1	sideroflexin 1	0.199622	9.86925	4.43987	1.96453e-05	0.000784589	2.53371
17460785	+	chr6	936.301	936.332	845.968	ENSMUSG00000034456	243537	Uroc1	urocanase domain containing 1	0.175288	10.0368	4.43776	1.98122e-05	0.000787288	2.52579
17473177	+	chr7	999.334	999.346	995.704	ENSMUSG00000008373	68988	Prpf31	pre-mRNA processing factor 31	-0.189646	5.89709	-4.43729	1.98493e-05	0.000787288	2.52404
17287707	+	chr13	1823.64	1823.65	1768.05	ENSMUSG00000058569	67511	Tmed9	transmembrane p24 trafficking protein 9	-0.204025	6.53496	-4.42881	2.05354e-05	0.00081171	2.49223
17321626	-	chr15	2113.09	2113.1	2013.37	NA	102638434	Gm16537	predicted gene 16537	-0.256854	4.45419	-4.42699	2.06848e-05	0.000814825	2.48545
17299575	+	chr14	1939.56	1939.58	1888.47	ENSMUSG00000072115	11727	Ang	angiogenin, ribonuclease, RNase A family, 5	0.167719	10.6268	4.42554	2.08053e-05	0.000816784	2.48001
17295877	-	chr13	1871.87	1871.97	1768.05	ENSMUSG00000021709	59079	Erbin	Erbb2 interacting protein	0.106545	8.99991	4.42284	2.10312e-05	0.000822855	2.46991
17325234	+	chr16	2152.96	2153.08	2117.42	ENSMUSG00000052133	20357	Sema5b	sema domain, seven thrombospondin repeats (type 1 and type 1-like), transmembrane domain (TM) and short cytoplasmic domain, (semaphorin) 5B	-0.436645	4.39193	-4.41618	2.15984e-05	0.000840534	2.44501
17245890	-	chr10	1522.49	1522.49	1395.14	ENSMUSG00000047492	16326	Inhbe	inhibin beta-E	-0.456819	8.4636	-4.41583	2.16287e-05	0.000840534	2.44369
17266489	-	chr11	1604.38	1604.39	1525.84	ENSMUSG00000037278	69071	Tmem97	transmembrane protein 97	0.255916	8.53899	4.41401	2.17865e-05	0.000842488	2.43689
17400773	+	chr3	475.214	475.238	377.585	ENSMUSG00000028088	14263	Fmo5	flavin containing monooxygenase 5	0.297667	9.87234	4.41357	2.1825e-05	0.000842488	2.43524
17518142	+	chr9	1331.92	1331.97	1270.55	ENSMUSG00000032280	21887	Tle3	transducin-like enhancer of split 3	-0.361175	5.85819	-4.40976	2.2159e-05	0.000850229	2.42103
17304817	-	chr14	1920.17	1920.3	1888.47	ENSMUSG00000014496	105522	Ankrd28	ankyrin repeat domain 28	0.13507	7.29485	4.40912	2.22157e-05	0.000850229	2.41864
17401768	+	chr3	486.239	486.264	377.585	ENSMUSG00000027884	229725	Clcc1	chloride channel CLIC-like 1	0.149149	6.46469	4.40825	2.22933e-05	0.000850229	2.41538
17530967	-	chr9	1378.2	1378.22	1270.55	ENSMUSG00000010064	76257	Slc38a3	solute carrier family 38, member 3	0.0962016	12.3372	4.40794	2.23202e-05	0.000850229	2.41425
17506904	+	chr8	1267.06	1267.09	1141.15	ENSMUSG00000031853	234878	Map3k21	mitogen-activated protein kinase kinase kinase 21	0.303723	4.80203	4.39962	2.3073e-05	0.000876015	2.38322
17343371	-	chr17	2247.93	2247.95	2215.62	ENSMUSG00000024045	56399	Akap8	A kinase (PRKA) anchor protein 8	0.163956	7.41877	4.39661	2.33518e-05	0.000883694	2.37199
17364192	-	chr19	2437.93	2438.02	2401.31	ENSMUSG00000087579	668215	Hectd2os	Hectd2, opposite strand	-0.392266	5.545	-4.39539	2.34658e-05	0.000885106	2.36743
17319289	-	chr15	2093.05	2093.06	2013.37	ENSMUSG00000022426	74158	Josd1	Josephin domain containing 1	0.190584	7.24282	4.39212	2.37726e-05	0.000893756	2.35528
17302429	+	chr14	1990.2	1990.4	1888.47	ENSMUSG00000033060	380928	Lmo7	LIM domain only 7	0.164299	5.55591	4.39002	2.39722e-05	0.000898337	2.34746
17255232	+	chr11	1620.47	1620.48	1525.84	ENSMUSG00000020869	98238	Lrrc59	leucine rich repeat containing 59	-0.239542	7.66504	-4.38733	2.42303e-05	0.000905068	2.33745
17461023	+	chr6	938.059	938.141	845.968	ENSMUSG00000005893	22026	Nr2c2	nuclear receptor subfamily 2, group C, member 2	0.126068	6.88999	4.38651	2.43097e-05	0.000905105	2.33439
17517605	+	chr9	1327.48	1327.49	1270.55	ENSMUSG00000032288	102462	Imp3	IMP3, U3 small nucleolar ribonucleoprotein	0.16707	7.08913	4.38516	2.44398e-05	0.000907023	2.3294
17524752	-	chr9	1292.3	1292.31	1270.55	ENSMUSG00000074476	67629	Spc24	SPC24, NDC80 kinetochore complex component, homolog (S. cerevisiae)	0.489067	5.91843	4.3835	2.46018e-05	0.000910108	2.32322
17247993	+	chr11	1555.01	1555.06	1525.84	ENSMUSG00000020463	104570	Ppp4r3b	protein phosphatase 4 regulatory subunit 3B	0.141774	6.86348	4.37633	2.53128e-05	0.000933421	2.29658
17517390	+	chr9	1325.14	1325.15	1270.55	ENSMUSG00000032279	67834	Idh3a	isocitrate dehydrogenase 3 (NAD+) alpha	0.192104	7.03316	4.36882	2.60783e-05	0.000958584	2.26872
17277816	+	chr12	1746.67	1746.71	1647.92	ENSMUSG00000021012	75553	Zc3h14	zinc finger CCCH type containing 14	0.146893	7.38016	4.36613	2.63578e-05	0.000962887	2.25876
17237547	+	chr10	1512.77	1512.83	1395.14	ENSMUSG00000020183	70574	Cpm	carboxypeptidase M	0.286417	4.65978	4.36609	2.63622e-05	0.000962887	2.2586
17292157	-	chr13	1812.97	1813.05	1768.05	ENSMUSG00000057531	94245	Dtnbp1	dystrobrevin binding protein 1	0.152565	7.38888	4.35712	2.73165e-05	0.000994598	2.22536
17504572	+	chr8	1246.11	1246.11	1141.15	ENSMUSG00000031877	72361	Ces2g	carboxylesterase 2G	-0.308039	7.96561	-4.34642	2.84967e-05	0.0010343	2.18583
17281721	-	chr12	1718.11	1718.15	1647.92	ENSMUSG00000021069	110095	Pygl	liver glycogen phosphorylase	-0.167062	9.5433	-4.34535	2.8618e-05	0.00103545	2.18186
17283573	-	chr12	1751.57	1751.58	1647.92	ENSMUSG00000060807	12401	Serpina6	serine (or cysteine) peptidase inhibitor, clade A, member 6	0.20044	11.6009	4.34379	2.87947e-05	0.00103859	2.17611
17304493	-	chr14	1919.48	1919.49	1888.47	ENSMUSG00000042354	30877	Gnl3	guanine nucleotide binding protein-like 3 (nucleolar)	0.231685	6.86845	4.34276	2.89128e-05	0.0010396	2.17228
17220797	+	chr1	191.326	191.35	0	ENSMUSG00000026627	66950	Tmem206	transmembrane protein 206	-0.257293	3.97338	-4.3418	2.9022e-05	0.00104028	2.16876
17295503	-	chr13	1868	1868.06	1768.05	ENSMUSG00000021646	78038	Mccc2	methylcrotonoyl-Coenzyme A carboxylase 2 (beta)	0.149491	8.27075	4.34017	2.92094e-05	0.00104376	2.16274
17298805	+	chr14	1922.78	1922.81	1888.47	ENSMUSG00000021794	14661	Glud1	glutamate dehydrogenase 1	-0.117577	11.4321	-4.33917	2.9325e-05	0.00104466	2.15905
17225785	-	chr1	93.7927	93.8019	0	ENSMUSG00000026281	21915	Dtymk	deoxythymidylate kinase	-0.144729	6.0932	-4.33816	2.94418e-05	0.00104559	2.15534
17266520	-	chr11	1604.8	1604.82	1525.84	ENSMUSG00000001123	16859	Lgals9	lectin, galactose binding, soluble 9	-0.121844	11.3498	-4.33254	3.01027e-05	0.00106578	2.1346
17291570	-	chr13	1798.59	1798.59	1768.05	ENSMUSG00000038462	66694	Uqcrfs1	ubiquinol-cytochrome c reductase, Rieske iron-sulfur polypeptide 1	0.12541	6.40932	4.32992	3.04149e-05	0.00107354	2.12496
17248666	+	chr11	1570.36	1570.4	1525.84	ENSMUSG00000019189	74315	Rnf145	ring finger protein 145	0.249543	5.62195	4.32673	3.08002e-05	0.00108383	2.1132
17452818	-	chr5	818.502	818.558	694.133	ENSMUSG00000038095	243272	Sbno1	strawberry notch 1	0.118053	7.66981	4.31759	3.19291e-05	0.00111564	2.07957
17538590	+	chrX	2613.33	2613.39	2462.75	ENSMUSG00000025271	18639	Pfkfb1	6-phosphofructo-2-kinase/fructose-2,6-biphosphatase 1	0.233532	7.09594	4.31715	3.19849e-05	0.00111564	2.07794
17450034	-	chr5	794.167	794.172	694.133	ENSMUSG00000029328	50926	Hnrnpdl	heterogeneous nuclear ribonucleoprotein D-like	0.139709	7.67095	4.31707	3.19943e-05	0.00111564	2.07767
17214433	+	chr1	75.1923	75.1992	0	ENSMUSG00000026199	52231	Ankzf1	ankyrin repeat and zinc finger domain containing 1	0.159676	6.15122	4.31199	3.26407e-05	0.00113476	2.05898
17425615	-	chr4	595.568	595.581	537.625	ENSMUSG00000028367	22166	Txn1	thioredoxin 1	-0.128615	7.48319	-4.30906	3.30181e-05	0.00114408	2.04825
17268380	-	chr11	1622.74	1622.75	1525.84	ENSMUSG00000018669	80280	Cdk5rap3	CDK5 regulatory subunit associated protein 3	-0.162961	6.3873	-4.30768	3.31984e-05	0.00114408	2.04316
17286670	+	chr13	1806.25	1806.28	1768.05	ENSMUSG00000021431	67797	Snrnp48	small nuclear ribonucleoprotein 48 (U11/U12)	0.180386	6.40249	4.30762	3.32064e-05	0.00114408	2.04294
17445543	-	chr5	703.099	703.13	694.133	ENSMUSG00000003623	74114	Crot	carnitine O-octanoyltransferase	-0.259775	10.903	-4.30417	3.36589e-05	0.00115622	2.0303
17349262	+	chr18	2342.85	2342.88	2310.61	ENSMUSG00000024382	13872	Ercc3	excision repair cross-complementing rodent repair deficiency, complementation group 3	-0.167652	7.08555	-4.30039	3.41628e-05	0.00117005	2.01642
17364932	-	chr19	2444.81	2444.84	2401.31	ENSMUSG00000025190	14718	Got1	glutamic-oxaloacetic transaminase 1, soluble	0.3249	10.7367	4.29927	3.43129e-05	0.00117171	2.01233
17282222	-	chr12	1728.04	1728.05	1647.92	NA	69548	2310015A10Rik	RIKEN cDNA 2310015A10 gene	0.406464	3.53706	4.2952	3.4865e-05	0.00118706	1.99742
17540378	-	chrX	2479.46	2479.56	2462.75	ENSMUSG00000040147	109731	Maob	monoamine oxidase B	0.110585	10.0968	4.29331	3.51243e-05	0.00119237	1.9905
17234066	+	chr10	1464.68	1465.17	1395.14	ENSMUSG00000069601	11735	Ank3	ankyrin 3, epithelial	0.319973	6.32349	4.29226	3.52694e-05	0.00119378	1.98666
17396750	+	chr3	410.322	410.337	377.585	ENSMUSG00000027673	66046	Ndufb5	NADH dehydrogenase (ubiquinone) 1 beta subcomplex, 5	0.137603	7.55628	4.2902	3.55558e-05	0.00119996	1.97911
17307096	-	chr14	1945.26	1945.28	1888.47	ENSMUSG00000040123	219105	Zmym5	zinc finger, MYM-type 5	0.143043	7.52189	4.2891	3.57093e-05	0.00120162	1.97509
17529496	-	chr9	1358.92	1358.99	1270.55	ENSMUSG00000032422	244962	Snx14	sorting nexin 14	0.130697	6.77161	4.28795	3.58705e-05	0.00120354	1.97088
17489905	-	chr7	1033.92	1033.93	995.704	ENSMUSG00000074170	72287	Plekhf1	pleckstrin homology domain containing, family F (with FYVE domain) member 1	0.267405	6.47495	4.27838	3.72392e-05	0.00124306	1.93593
17381573	-	chr2	205.528	205.552	195.472	ENSMUSG00000025781	11949	Atp5c1	ATP synthase, H+ transporting, mitochondrial F1 complex, gamma polypeptide 1	0.153423	5.5473	4.27821	3.72638e-05	0.00124306	1.93531
17297576	+	chr14	1909.52	1909.92	1888.47	ENSMUSG00000039197	11534	Adk	adenosine kinase	0.113916	10.7913	4.27304	3.80253e-05	0.00126481	1.91643
17350611	+	chr18	2363.79	2363.83	2310.61	ENSMUSG00000034484	67804	Snx2	sorting nexin 2	0.127639	7.83267	4.27211	3.81637e-05	0.00126576	1.91304
17465696	-	chr6	880.122	880.145	845.968	ENSMUSG00000018999	58246	Slc35b4	solute carrier family 35, member B4	-0.188501	7.02444	-4.26318	3.95192e-05	0.00130697	1.88047
17396677	+	chr3	409.983	410.053	377.585	ENSMUSG00000027665	18706	Pik3ca	phosphatidylinositol-4,5-bisphosphate 3-kinase catalytic subunit alpha	0.112273	7.63369	4.26164	3.97562e-05	0.00131105	1.87489
17312396	+	chr15	2089.72	2089.72	2013.37	ENSMUSG00000022551	66445	Cyc1	cytochrome c-1	0.134343	7.73547	4.25917	4.01425e-05	0.00132001	1.86586
17388931	-	chr2	299.899	299.966	195.472	ENSMUSG00000027177	15259	Hipk3	homeodomain interacting protein kinase 3	0.109019	8.89422	4.25813	4.03046e-05	0.00132158	1.86211
17414512	+	chr4	599.077	599.078	537.625	NA	100039019	Mup-ps12	major urinary protein, pseudogene 12	1.20979	5.8714	4.25714	4.04603e-05	0.00132293	1.85851
17425181	-	chr4	586.056	586.098	537.625	ENSMUSG00000028345	269536	Tex10	testis expressed gene 10	0.15892	5.27905	4.25505	4.07919e-05	0.00133	1.85089
17513771	-	chr8	1263.72	1263.72	1141.15	ENSMUSG00000006589	11821	Aprt	adenine phosphoribosyl transferase	0.268142	6.77318	4.24329	4.27035e-05	0.00138841	1.80817
17362717	-	chr19	2411.9	2411.92	2401.31	ENSMUSG00000034371	225913	Tkfc	triokinase, FMN cyclase	-0.288063	9.28192	-4.23763	4.36541e-05	0.00141532	1.78764
17312511	+	chr15	2089.95	2089.97	2013.37	ENSMUSG00000022550	268822	Adck5	aarF domain containing kinase 5	-0.317888	6.67935	-4.2368	4.37952e-05	0.00141592	1.78463
17361164	-	chr19	2405.51	2405.52	2401.31	ENSMUSG00000024824	19367	Rad9a	RAD9 checkpoint clamp component A	-0.231262	5.6615	-4.23556	4.40074e-05	0.00141881	1.78012
17422117	+	chr4	689.803	689.896	537.625	ENSMUSG00000028937	70025	Acot7	acyl-CoA thioesterase 7	0.209707	5.31657	4.23458	4.4175e-05	0.00142024	1.77657
17262575	-	chr11	1577.82	1577.84	1525.84	ENSMUSG00000020390	22210	Ube2b	ubiquitin-conjugating enzyme E2B	0.132471	7.62805	4.23334	4.43888e-05	0.00142316	1.77207
17454692	-	chr5	836.696	836.742	694.133	ENSMUSG00000039533	75104	Mmd2	monocyte to macrophage differentiation-associated 2	0.668604	7.71122	4.23235	4.45587e-05	0.00142464	1.76851
17449578	-	chr5	785.391	785.416	694.133	ENSMUSG00000107198	100503265	Gm19619	predicted gene, 19619	0.308682	4.28526	4.22429	4.59754e-05	0.00146588	1.73932
17255387	+	chr11	1621.22	1621.23	1525.84	ENSMUSG00000020873	110172	Slc35b1	solute carrier family 35, member B1	-0.253475	7.66459	-4.22298	4.62091e-05	0.00146927	1.73459
17442714	+	chr5	819.575	819.591	694.133	ENSMUSG00000037905	76809	Bri3bp	Bri3 binding protein	-0.25429	6.41028	-4.21906	4.69176e-05	0.0014877	1.72041
17456692	+	chr6	875.494	875.509	845.968	ENSMUSG00000029771	27056	Irf5	interferon regulatory factor 5	-0.345335	4.19812	-4.21741	4.72183e-05	0.00149313	1.71445
17306775	-	chr14	1944.13	1944.13	1888.47	ENSMUSG00000002329	67881	Mdp1	magnesium-dependent phosphatase 1	-0.178264	5.83565	-4.2093	4.87241e-05	0.00153654	1.68518
17335467	+	chr17	2244.71	2244.72	2215.62	ENSMUSG00000023067	12575	Cdkn1a	cyclin-dependent kinase inhibitor 1A (P21)	-0.725448	5.88659	-4.20469	4.96025e-05	0.00155958	1.66853
17476819	+	chr7	1031.29	1031.34	995.704	ENSMUSG00000034867	245886	Ankrd27	ankyrin repeat domain 27 (VPS9 domain)	0.153013	6.87765	4.20405	4.97251e-05	0.00155958	1.66623
17222527	-	chr1	39.3717	39.4785	0	ENSMUSG00000003134	54610	Tbc1d8	TBC1 domain family, member 8	0.252951	6.36609	4.19896	5.07137e-05	0.00158574	1.64788
17293020	-	chr13	1824.59	1824.6	1768.05	ENSMUSG00000021539	16841	Lect2	leukocyte cell-derived chemotaxin 2	-0.226761	9.9217	-4.19834	5.08337e-05	0.00158574	1.64568
17245013	-	chr10	1510.34	1510.39	1395.14	ENSMUSG00000020130	66687	Tbc1d15	TBC1 domain family, member 15	0.143149	7.54822	4.18774	5.29579e-05	0.00164755	1.60753
17339434	+	chr17	2286.81	2286.87	2215.62	ENSMUSG00000024052	64898	Lpin2	lipin 2	0.306293	8.71592	4.18699	5.31111e-05	0.00164787	1.60484
17404432	-	chr3	405.003	405.296	377.585	ENSMUSG00000039286	72007	Fndc3b	fibronectin type III domain containing 3B	-0.29438	7.59547	-4.18446	5.36312e-05	0.00165955	1.59576
17365410	-	chr19	2447.98	2447.99	2401.31	ENSMUSG00000003555	13074	Cyp17a1	cytochrome P450, family 17, subfamily a, polypeptide 1	0.972243	9.81766	4.17922	5.47258e-05	0.00168889	1.57694
17220034	+	chr1	179.668	179.687	0	ENSMUSG00000038936	109232	Sccpdh	saccharopine dehydrogenase (putative)	-0.384473	5.3411	-4.17804	5.49765e-05	0.0016921	1.57268
17268120	-	chr11	1620.86	1620.88	1525.84	ENSMUSG00000038967	18604	Pdk2	pyruvate dehydrogenase kinase, isoenzyme 2	0.241037	8.8567	4.17476	5.56739e-05	0.00170901	1.56094
17270583	-	chr11	1629.66	1629.79	1525.84	ENSMUSG00000034187	18195	Nsf	N-ethylmaleimide sensitive fusion protein	-0.132136	6.09221	-4.17289	5.60754e-05	0.00171677	1.55424
17441202	+	chr5	809.704	809.753	694.133	ENSMUSG00000041638	231659	Gcn1l1	GCN1 general control of amino-acid synthesis 1-like 1 (yeast)	-0.161564	6.57742	-4.17054	5.65863e-05	0.00172783	1.5458
17391938	-	chr2	327.526	327.583	195.472	ENSMUSG00000027340	54338	Slc23a2	solute carrier family 23 (nucleobase transporters), member 2	0.236144	6.57003	4.16985	5.67368e-05	0.00172785	1.54332
17358119	+	chr19	2422.59	2422.6	2401.31	ENSMUSG00000024750	22682	Zfand5	zinc finger, AN1-type domain 5	0.123149	7.47135	4.16739	5.72758e-05	0.00173968	1.53451
17353241	-	chr18	2342.19	2342.22	2310.61	ENSMUSG00000024259	67453	Slc25a46	solute carrier family 25, member 46	0.146476	8.35107	4.1666	5.74489e-05	0.00174036	1.5317
17531207	-	chr9	1379.11	1379.11	1270.55	ENSMUSG00000070283	66706	Ndufaf3	NADH dehydrogenase (ubiquinone) 1 alpha subcomplex, assembly factor 3	-0.148364	6.74515	-4.15806	5.93657e-05	0.00179371	1.50114
17437459	+	chr5	747.171	747.204	694.133	ENSMUSG00000029188	20531	Slc34a2	solute carrier family 34 (sodium phosphate), member 2	-1.08096	4.52293	-4.15672	5.96708e-05	0.00179822	1.49636
17402113	+	chr3	496.147	497.017	377.585	ENSMUSG00000033308	99586	Dpyd	dihydropyrimidine dehydrogenase	0.196362	10.6051	4.15453	6.01746e-05	0.00180869	1.48854
17253996	+	chr11	1606.65	1606.66	1525.84	ENSMUSG00000035413	103743	Tmem98	transmembrane protein 98	0.267537	6.48195	4.1527	6.05989e-05	0.00181671	1.48199
17339554	+	chr17	2288.54	2288.57	2215.62	ENSMUSG00000024063	77889	Lbh	limb-bud and heart	-0.236179	7.02269	-4.1465	6.20564e-05	0.00185252	1.45987
17359008	+	chr19	2438.52	2438.54	2401.31	ENSMUSG00000023307	69104	2020-03-05	membrane-associated ring finger (C3HC4) 5	0.105767	8.99897	4.1455	6.22958e-05	0.00185252	1.45628
17495135	-	chr7	1106.77	1106.79	995.704	ENSMUSG00000005610	13690	Eif4g2	eukaryotic translation initiation factor 4, gamma 2	0.0779403	9.9852	4.14516	6.23764e-05	0.00185252	1.45508
17218079	+	chr1	150.393	150.45	0	ENSMUSG00000006005	108989	Tpr	translocated promoter region, nuclear basket protein	0.109103	7.95859	4.14491	6.24354e-05	0.00185252	1.4542
17408863	-	chr3	483.528	483.545	377.585	ENSMUSG00000000563	11950	Atp5f1	ATP synthase, H+ transporting, mitochondrial F0 complex, subunit B1	0.141216	9.71595	4.13957	6.37258e-05	0.00188596	1.43515
17301854	+	chr14	1961.59	1961.68	1888.47	ENSMUSG00000022106	105670	Rcbtb2	regulator of chromosome condensation (RCC1) and BTB (POZ) domain containing protein 2	-0.224084	5.64982	-4.13802	6.41066e-05	0.00189238	1.42961
17519718	+	chr9	1349	1349.02	1270.55	ENSMUSG00000032342	68291	Mto1	mitochondrial tRNA translation optimization 1	0.160393	5.76809	4.137	6.43561e-05	0.00189324	1.42599
17463169	+	chr6	971.289	971.313	845.968	ENSMUSG00000030340	20276	Scnn1a	sodium channel, nonvoltage-gated 1 alpha	0.373112	7.555	4.13591	6.46251e-05	0.00189324	1.42211
17501891	+	chr8	1211.45	1211.46	1141.15	ENSMUSG00000055681	59042	Cope	coatomer protein complex, subunit epsilon	-0.121657	8.20413	-4.1359	6.46281e-05	0.00189324	1.42207
17530069	-	chr9	1370.03	1370.12	1270.55	ENSMUSG00000032468	74125	Armc8	armadillo repeat containing 8	-0.140018	6.48861	-4.12979	6.61544e-05	0.00193305	1.40034
17281099	-	chr12	1702.57	1702.58	1647.92	ENSMUSG00000044408	104725	Sptssa	serine palmitoyltransferase, small subunit A	0.239026	6.05832	4.1268	6.69161e-05	0.00194634	1.38969
17363086	-	chr19	2413.78	2413.82	2401.31	ENSMUSG00000039982	207521	Dtx4	deltex 4, E3 ubiquitin ligase	-0.294581	5.88682	-4.12668	6.69465e-05	0.00194634	1.38926
17223412	-	chr1	58.525	58.5863	0	ENSMUSG00000038174	213056	Fam126b	family with sequence similarity 126, member B	0.200492	6.39294	4.12496	6.73876e-05	0.00195424	1.38315
17327909	-	chr16	2122.5	2122.55	2117.42	ENSMUSG00000039457	19041	Ppl	periplakin	0.392638	5.43568	4.12031	6.85948e-05	0.00197927	1.36663
17371059	+	chr2	255.697	255.723	195.472	ENSMUSG00000026977	57438	2020-03-07	membrane-associated ring finger (C3HC4) 7	0.151147	6.20282	4.11956	6.87907e-05	0.00197927	1.36398
17336660	+	chr17	2250.27	2250.28	2215.62	ENSMUSG00000015461	12915	Atf6b	activating transcription factor 6 beta	-0.174416	5.90291	-4.11902	6.89317e-05	0.00197927	1.36207
17489873	-	chr7	1033.66	1033.72	995.704	ENSMUSG00000030421	19777	Uri1	URI1, prefoldin-like chaperone	0.153277	7.33023	4.119	6.89366e-05	0.00197927	1.362
17382203	-	chr2	219.475	219.521	195.472	ENSMUSG00000026986	140483	Hnmt	histamine N-methyltransferase	0.240129	7.24206	4.11815	6.91613e-05	0.00198079	1.35898
17258738	+	chr11	1643.04	1643.2	1525.84	ENSMUSG00000059248	53860	2020-09-09	septin 9	-0.196709	7.11779	-4.11731	6.93839e-05	0.00198225	1.35599
17534425	+	chrX	2504.89	2505.02	2462.75	ENSMUSG00000025862	20843	Stag2	stromal antigen 2	0.150899	7.11856	4.1164	6.96253e-05	0.00198424	1.35276
17374470	+	chr2	312.722	312.743	195.472	ENSMUSG00000027349	68215	Fam98b	family with sequence similarity 98, member B	-0.170981	6.02692	-4.11272	7.06091e-05	0.00200732	1.3397
17241968	-	chr10	1471.04	1471.06	1395.14	ENSMUSG00000000902	20587	Smarcb1	SWI/SNF related, matrix associated, actin dependent regulator of chromatin, subfamily b, member 1	-0.170611	6.4875	-4.10965	7.14403e-05	0.00202596	1.32881
17346412	-	chr17	2272.63	2272.64	2215.62	ENSMUSG00000002658	98053	Gtf2f1	general transcription factor IIF, polypeptide 1	-0.15143	6.66174	-4.10887	7.16521e-05	0.00202698	1.32606
17516434	+	chr9	1313.81	1313.83	1270.55	NA	235302	D630033O11Rik	RIKEN cDNA D630033O11 gene	0.495395	4.15904	4.10527	7.26399e-05	0.0020499	1.31332
17527520	-	chr9	1327.99	1328	1270.55	ENSMUSG00000040722	56807	Scamp5	secretory carrier membrane protein 5	-0.316362	6.10902	-4.10365	7.30895e-05	0.00205756	1.30758
17286707	+	chr13	1808.91	1809.01	1768.05	ENSMUSG00000021360	14538	Gcnt2	glucosaminyl (N-acetyl) transferase 2, I-branching enzyme	0.223942	6.46627	4.1028	7.33257e-05	0.00205918	1.30458
17408315	-	chr3	476.204	476.231	377.585	ENSMUSG00000038092	15496	Hsd3b5	hydroxy-delta-5-steroid dehydrogenase, 3 beta- and steroid delta-isomerase 5	-1.2859	3.26967	-4.10013	7.40765e-05	0.00207522	1.29511
17469814	-	chr6	959.716	960.01	845.968	ENSMUSG00000030302	11941	Atp2b2	ATPase, Ca++ transporting, plasma membrane 2	-0.382443	4.60543	-4.09465	7.5634e-05	0.00211372	1.27576
17370511	+	chr2	234.48	234.488	195.472	ENSMUSG00000026755	74192	Arpc5l	actin related protein 2/3 complex, subunit 5-like	-0.135708	5.90061	-4.08825	7.74968e-05	0.00216055	1.25313
17219005	+	chr1	165.764	165.775	0	ENSMUSG00000040713	433375	Creg1	cellular repressor of E1A-stimulated genes 1	0.172386	10.8282	4.08735	7.776e-05	0.00216267	1.24998
17267546	-	chr11	1613.82	1613.84	1525.84	ENSMUSG00000020483	68097	Dynll2	dynein light chain LC8-type 2	0.211085	4.95776	4.08537	7.83475e-05	0.00217377	1.24298
17427494	-	chr4	636.562	636.714	537.625	ENSMUSG00000028556	67299	Dock7	dedicator of cytokinesis 7	0.207806	6.62619	4.08365	7.88594e-05	0.00218272	1.23692
17506732	+	chr8	1265.38	1265.49	1141.15	ENSMUSG00000089704	108148	Galnt2	polypeptide N-acetylgalactosaminyltransferase 2	-0.208432	7.28256	-4.08259	7.91785e-05	0.00218631	1.23317
17392333	-	chr2	339.42	339.483	195.472	ENSMUSG00000027422	81910	Rrbp1	ribosome binding protein 1	-0.229113	9.25107	-4.07759	8.06944e-05	0.00222285	1.21554
17303941	-	chr14	1909.5	1909.52	1888.47	ENSMUSG00000021824	55946	Ap3m1	adaptor-related protein complex 3, mu 1 subunit	0.356528	8.21376	4.0763	8.10881e-05	0.00222838	1.21101
17477897	+	chr7	1041.27	1041.29	995.704	ENSMUSG00000030826	12036	Bcat2	branched chain aminotransferase 2, mitochondrial	0.165404	5.99668	4.07477	8.15595e-05	0.00223229	1.20562
17410830	-	chr3	522.27	522.305	377.585	ENSMUSG00000037062	54673	Sh3glb1	SH3-domain GRB2-like B1 (endophilin)	0.120834	8.05408	4.07459	8.16174e-05	0.00223229	1.20496
17444855	+	chr5	841.564	841.681	694.133	ENSMUSG00000029647	72587	Pan3	PAN3 poly(A) specific ribonuclease subunit	0.104227	7.40837	4.07346	8.19664e-05	0.00223654	1.201
17458911	+	chr6	902.8	902.846	845.968	ENSMUSG00000029781	27055	Fkbp9	FK506 binding protein 9	-0.140172	6.77944	-4.0708	8.27953e-05	0.00225383	1.19165
17400418	+	chr3	473.244	473.248	377.585	ENSMUSG00000038612	17210	Mcl1	myeloid cell leukemia sequence 1	0.149373	7.98781	4.06895	8.33785e-05	0.00225925	1.18512
17458892	+	chr6	902.683	902.725	845.968	ENSMUSG00000029787	78937	Avl9	AVL9 cell migration associated	0.114164	6.80948	4.06892	8.3386e-05	0.00225925	1.18504
17320614	-	chr15	2104.31	2104.42	2013.37	ENSMUSG00000022629	16564	Kif21a	kinesin family member 21A	0.140467	7.44083	4.06568	8.44165e-05	0.00228181	1.17362
17462318	+	chr6	966.332	966.407	845.968	ENSMUSG00000030180	214899	Kdm5a	lysine (K)-specific demethylase 5A	0.137447	6.65741	4.06228	8.55069e-05	0.00230589	1.16169
17241130	-	chr10	1455.85	1455.89	1395.14	ENSMUSG00000020100	71279	Slc29a3	solute carrier family 29 (nucleoside transporters), member 3	-0.220596	6.00569	-4.06055	8.60674e-05	0.00231559	1.15562
17334803	+	chr17	2241.45	2241.46	2215.62	ENSMUSG00000025736	72106	Jmjd8	jumonji domain containing 8	-0.149025	9.16937	-4.05741	8.70944e-05	0.00233778	1.1446
17331438	-	chr16	2182.96	2182.98	2117.42	ENSMUSG00000004843	68942	Chmp2b	charged multivesicular body protein 2B	0.109075	6.82555	4.05334	8.8445e-05	0.00236852	1.1303
17478352	+	chr7	1045.46	1045.48	995.704	ENSMUSG00000039745	53415	Htatip2	HIV-1 Tat interactive protein 2	0.334316	6.16828	4.04833	9.01299e-05	0.00240805	1.11277
17530703	-	chr9	1377.02	1377.02	1270.55	ENSMUSG00000023249	235587	Parp3	poly (ADP-ribose) polymerase family, member 3	-0.166794	6.97127	-4.04497	9.1281e-05	0.00242963	1.10098
17229639	-	chr1	171.173	171.196	0	ENSMUSG00000038370	66425	Pcp4l1	Purkinje cell protein 4-like 1	-0.751874	6.17324	-4.04474	9.13584e-05	0.00242963	1.10019
17337046	+	chr17	2250.87	2250.88	2215.62	ENSMUSG00000019432	53817	Ddx39b	DEAD (Asp-Glu-Ala-Asp) box polypeptide 39B	-0.177046	6.9332	-4.03978	9.30843e-05	0.00246984	1.0828
17541417	-	chrX	2511.22	2511.26	2462.75	ENSMUSG00000036932	26926	Aifm1	apoptosis-inducing factor, mitochondrion-associated 1	0.101808	8.43489	4.03453	9.49418e-05	0.00251334	1.06445
17515886	+	chr9	1305.75	1305.79	1270.55	ENSMUSG00000032042	67398	Srpr	signal recognition particle receptor ('docking protein')	-0.125234	9.68444	-4.03171	9.59519e-05	0.00253427	1.05462
17220809	+	chr1	191.576	191.623	0	ENSMUSG00000037461	77065	Ints7	integrator complex subunit 7	-0.166248	6.44954	-4.0222	9.94453e-05	0.00262054	1.02141
17507262	-	chr8	1145.41	1145.42	1141.15	ENSMUSG00000002949	21856	Timm44	translocase of inner mitochondrial membrane 44	0.13749	7.98093	4.0185	0.000100837	0.00265116	1.00851
17298839	+	chr14	1923.14	1923.22	1888.47	ENSMUSG00000041408	218914	Wapl	WAPL cohesin release factor	0.0981972	7.83308	4.01736	0.000101268	0.00265644	1.00455
17437598	+	chr5	757.945	758.033	694.133	ENSMUSG00000060512	76261	0610040J01Rik	RIKEN cDNA 0610040J01 gene	0.160858	6.15822	4.01599	0.000101788	0.00266404	0.999791
17308454	-	chr14	1959.13	1959.18	1888.47	ENSMUSG00000022100	65246	Xpo7	exportin 7	0.12717	7.90724	4.01475	0.000102264	0.00267043	0.995463
17367576	+	chr2	218.54	218.585	195.472	ENSMUSG00000026781	74159	Acbd5	acyl-Coenzyme A binding domain containing 5	0.144851	9.36102	4.01189	0.000103364	0.00269306	0.985532
17362240	-	chr19	2408.33	2408.35	2401.31	ENSMUSG00000024966	20867	Stip1	stress-induced phosphoprotein 1	-0.179701	7.78457	-4.01041	0.000103942	0.00270202	0.980354
17488352	-	chr7	1023.75	1023.75	995.704	ENSMUSG00000030603	23996	Psmc4	proteasome (prosome, macropain) 26S subunit, ATPase, 4	-0.148721	8.55874	-4.00928	0.000104383	0.00270739	0.976422
17241912	-	chr10	1470.91	1470.92	1395.14	ENSMUSG00000001666	13202	Ddt	D-dopachrome tautomerase	0.211079	10.4736	4.00804	0.000104867	0.00271384	0.972131
17349369	+	chr18	2344.83	2344.93	2310.61	ENSMUSG00000005871	11789	Apc	adenomatosis polyposis coli	0.119813	7.0787	4.00433	0.000106333	0.00274423	0.959242
17412813	+	chr4	578.596	578.65	537.625	ENSMUSG00000028423	74164	Nfx1	nuclear transcription factor, X-box binding 1	0.165082	7.32038	4.00361	0.000106623	0.00274423	0.956715
17488221	-	chr7	1023.05	1023.06	995.704	ENSMUSG00000089832	192192	Shkbp1	Sh3kbp1 binding protein 1	-0.223789	5.22728	-4.00328	0.000106755	0.00274423	0.955571
17316392	-	chr15	2047.86	2047.87	2013.37	ENSMUSG00000022323	15473	Rida	reactive intermediate imine deaminase A homolog	0.110242	11.7294	4.00056	0.000107844	0.00276607	0.946151
17441660	+	chr5	814.612	814.617	694.133	ENSMUSG00000029597	231691	Sds	serine dehydratase	0.371282	9.20724	3.9995	0.000108276	0.00277099	0.94244
17430319	-	chr4	666.773	666.815	537.625	ENSMUSG00000040928	74648	S100pbp	S100P binding protein	0.158537	6.18681	3.99812	0.000108832	0.00277908	0.93768
17398863	+	chr3	465.492	465.501	377.585	ENSMUSG00000004897	15191	Hdgf	hepatoma-derived growth factor	0.152168	7.33075	3.99336	0.000110788	0.00282262	0.921154
17380850	+	chr2	376.197	376.213	195.472	ENSMUSG00000023393	228993	Slc17a9	solute carrier family 17, member 9	-0.246375	4.90389	-3.99278	0.000111027	0.00282262	0.919157
17484295	+	chr7	1134.55	1134.59	995.704	ENSMUSG00000041769	52432	Ppp2r2d	protein phosphatase 2, regulatory subunit B, delta	0.208392	5.68619	3.99198	0.000111361	0.0028249	0.916366
17346216	-	chr17	2271.9	2271.91	2215.62	ENSMUSG00000024197	66905	Plin3	perilipin 3	0.188399	7.02475	3.98866	0.000112752	0.00285391	0.904849
17464128	+	chr6	988.355	988.371	845.968	ENSMUSG00000030245	66964	Golt1b	golgi transport 1B	-0.243965	5.09935	-3.98722	0.000113358	0.00286241	0.899877
17378628	+	chr2	352.02	352.041	195.472	ENSMUSG00000027628	68295	Aar2	AAR2 splicing factor homolog	-0.148604	5.72755	-3.98669	0.000113584	0.00286241	0.898029
17342392	-	chr17	2241.45	2241.46	2215.62	ENSMUSG00000039615	56424	Stub1	STIP1 homology and U-Box containing protein 1	-0.103531	6.72093	-3.9861	0.000113835	0.00286249	0.89598
17305748	-	chr14	1935.62	1935.66	1888.47	ENSMUSG00000037580	14528	Gch1	GTP cyclohydrolase 1	0.20149	8.10511	3.98204	0.000115571	0.00289651	0.881934
17402595	+	chr3	507.491	507.499	377.585	NA	105244557	Gm40150	predicted gene, 40150	0.256616	7.7521	3.98176	0.00011569	0.00289651	0.880985
17247695	+	chr11	1549.09	1549.13	1525.84	ENSMUSG00000020290	103573	Xpo1	exportin 1	-0.180419	6.81206	-3.97204	0.000119958	0.00299687	0.847379
17244661	-	chr10	1500.33	1500.72	1395.14	ENSMUSG00000036019	278279	Tmtc2	transmembrane and tetratricopeptide repeat containing 2	0.320129	6.65919	3.97027	0.000120753	0.00301022	0.841254
17473018	-	chr6	994.811	994.864	845.968	ENSMUSG00000030309	232560	Caprin2	caprin family member 2	-0.205534	5.51237	-3.96855	0.000121528	0.00302301	0.835318
17235053	+	chr10	1475.1	1475.11	1395.14	ENSMUSG00000035754	216156	Wdr18	WD repeat domain 18	-0.161449	7.43311	-3.96794	0.000121804	0.00302336	0.833215
17329220	-	chr16	2139.18	2139.2	2117.42	ENSMUSG00000022853	74147	Ehhadh	enoyl-Coenzyme A, hydratase/3-hydroxyacyl Coenzyme A dehydrogenase	0.288814	9.84264	3.96718	0.000122149	0.00302542	0.830592
17338043	+	chr17	2261.87	2261.88	2215.62	ENSMUSG00000071074	28064	Yipf3	Yip1 domain family, member 3	-0.137768	6.8814	-3.96434	0.000123445	0.00305096	0.820807
17487374	-	chr7	1015.39	1015.4	995.704	ENSMUSG00000040564	11812	Apoc1	apolipoprotein C-I	0.0777586	11.9091	3.96018	0.000125368	0.00309189	0.806469
17335579	+	chr17	2245.28	2245.33	2215.62	ENSMUSG00000024019	74157	Cmtr1	cap methyltransferase 1	-0.143634	7.50541	-3.95699	0.000126863	0.00311931	0.795484
17390219	-	chr2	315.981	316.027	195.472	ENSMUSG00000027288	20402	Zfp106	zinc finger protein 106	0.148374	7.23379	3.95665	0.000127021	0.00311931	0.794327
17387184	-	chr2	272.883	273.292	195.472	ENSMUSG00000027016	241494	Zfp385b	zinc finger protein 385B	0.213499	4.31979	3.94906	0.000130651	0.00319668	0.768206
17417146	+	chr4	652.714	652.719	537.625	ENSMUSG00000028716	67182	Pdzk1ip1	PDZK1 interacting protein 1	0.457406	4.9376	3.94891	0.000130725	0.00319668	0.767678
17233536	+	chr10	1454.47	1454.51	1395.14	ENSMUSG00000019916	18451	P4ha1	procollagen-proline, 2-oxoglutarate 4-dioxygenase (proline 4-hydroxylase), alpha 1 polypeptide	-0.207264	5.68104	-3.9399	0.000135163	0.00329821	0.736735
17356182	+	chr19	2405.51	2405.51	2401.31	ENSMUSG00000040385	19045	Ppp1ca	protein phosphatase 1, catalytic subunit, alpha isoform	-0.16934	9.88483	-3.93783	0.000136203	0.00331657	0.729631
17323209	+	chr16	2133.05	2133.26	2117.42	ENSMUSG00000022672	19090	Prkdc	protein kinase, DNA activated, catalytic polypeptide	-0.214632	5.35665	-3.93523	0.000137519	0.00334156	0.720722
17419980	+	chr4	673.571	673.587	537.625	ENSMUSG00000028672	15356	Hmgcl	3-hydroxy-3-methylglutaryl-Coenzyme A lyase	-0.1678	8.53542	-3.93333	0.000138486	0.003358	0.714225
17481831	+	chr7	1107.73	1107.82	995.704	ENSMUSG00000059263	74996	Usp47	ubiquitin specific peptidase 47	0.0945871	8.36135	3.9245	0.000143081	0.00346213	0.683986
17435867	+	chr5	725.003	725.011	694.133	ENSMUSG00000038828	68796	Tmem214	transmembrane protein 214	-0.17209	7.81434	-3.9182	0.000146447	0.00353618	0.662442
17288876	+	chr13	1848.93	1848.94	1768.05	ENSMUSG00000074794	105171	Arrdc3	arrestin domain containing 3	0.382869	9.62193	3.90941	0.000151272	0.00364378	0.632419
17411020	-	chr3	524.166	524.201	377.585	ENSMUSG00000028185	56629	Dnase2b	deoxyribonuclease II beta	0.262351	7.60867	3.90839	0.000151838	0.00364378	0.628959
17454753	-	chr5	837.037	837.04	694.133	ENSMUSG00000029580	11461	Actb	actin, beta	-0.171561	7.88975	-3.90837	0.00015185	0.00364378	0.628884
17376063	+	chr2	324.439	324.494	195.472	ENSMUSG00000042851	78751	Zc3h6	zinc finger CCCH type containing 6	0.306965	4.53326	3.90679	0.000152735	0.00365463	0.623507
17503756	+	chr8	1232.22	1232.27	1141.15	ENSMUSG00000031666	19651	Rbl2	RB transcriptional corepressor like 2	0.138613	7.88381	3.90644	0.000152936	0.00365463	0.622288
17385684	-	chr2	256.223	256.435	195.472	ENSMUSG00000026970	56878	Rbms1	RNA binding motif, single stranded interacting protein 1	0.111495	7.06991	3.90515	0.00015366	0.00366435	0.617912
17283248	-	chr12	1748.22	1748.44	1647.92	ENSMUSG00000033530	104718	Ttc7b	tetratricopeptide repeat domain 7B	0.203124	6.08955	3.90386	0.000154391	0.00367419	0.613518
17292174	-	chr13	1813.6	1814.01	1768.05	ENSMUSG00000046876	20238	Atxn1	ataxin 1	-0.242134	7.89572	-3.89919	0.000157066	0.00373015	0.597615
17276591	+	chr12	1724.45	1724.5	1647.92	ENSMUSG00000052609	263406	Plekhg3	pleckstrin homology domain containing, family G (with RhoGef domain) member 3	0.272055	6.61635	3.8976	0.000157989	0.00374437	0.59219
17361338	-	chr19	2406.1	2406.11	2401.31	ENSMUSG00000094936	19653	Rbm4	RNA binding motif protein 4	0.121145	7.01844	3.89683	0.000158438	0.00374732	0.58956
17481087	+	chr7	1097.97	1098.14	995.704	ENSMUSG00000030987	20866	Stim1	stromal interaction molecule 1	0.145403	6.91935	3.89487	0.000159582	0.00376666	0.582899
17437686	+	chr5	759.113	759.175	694.133	ENSMUSG00000029185	68303	Fam114a1	family with sequence similarity 114, member A1	-0.253203	7.05996	-3.89075	0.000162016	0.0038163	0.568889
17346774	-	chr17	2281.55	2281.57	2215.62	ENSMUSG00000024098	65960	Twsg1	twisted gastrulation BMP signaling modulator 1	-0.104959	7.77884	-3.8896	0.000162702	0.00382466	0.564974
17230668	-	chr1	183.327	183.369	0	NA	338366	Mia3	melanoma inhibitory activity 3	0.154782	8.50014	3.88794	0.000163694	0.00384016	0.559348
17257534	+	chr11	1632.05	1632.09	1525.84	ENSMUSG00000020705	72047	Ddx42	DEAD (Asp-Glu-Ala-Asp) box polypeptide 42	0.102415	6.84629	3.88416	0.000165978	0.00388584	0.546522
17308714	-	chr14	1964.23	1964.26	1888.47	ENSMUSG00000022003	67554	Slc25a30	solute carrier family 25, member 30	-0.416792	6.7163	-3.88184	0.000167398	0.00389705	0.538641
17236754	+	chr10	1491.08	1491.19	1395.14	ENSMUSG00000036499	216238	Eea1	early endosome antigen 1	0.111571	7.3363	3.8818	0.000167423	0.00389705	0.538502
17461554	+	chr6	959.206	959.249	845.968	ENSMUSG00000030269	97287	Mtmr14	myotubularin related protein 14	0.159583	6.48311	3.88122	0.000167781	0.00389705	0.536525
17531238	-	chr9	1379.15	1379.2	1270.55	ENSMUSG00000064145	23807	Arih2	ariadne RBR E3 ubiquitin protein ligase 2	0.109937	8.28573	3.88117	0.000167807	0.00389705	0.536378
17473155	+	chr7	999.041	999.071	995.704	ENSMUSG00000069806	81904	Cacng7	calcium channel, voltage-dependent, gamma subunit 7	-0.341309	4.63496	-3.87065	0.000174401	0.00404203	0.500717
17536005	+	chrX	2540.26	2540.41	2462.75	ENSMUSG00000025246	21372	Tbl1x	transducin (beta)-like 1 X-linked	0.114183	7.30363	3.86879	0.00017559	0.00406145	0.494426
17268572	-	chr11	1623.46	1623.47	1525.84	ENSMUSG00000043439	103551	Epop	elongin BC and polycomb repressive complex 2 associated protein	0.240254	3.69864	3.86571	0.000177581	0.00409927	0.483999
17531923	-	chr9	1385.3	1385.33	1270.55	ENSMUSG00000032436	102545	Cmtm7	CKLF-like MARVEL transmembrane domain containing 7	-0.219632	4.45622	-3.86327	0.000179171	0.00412705	0.475751
17425708	-	chr4	596.425	596.538	537.625	ENSMUSG00000050812	230249	AI314180	expressed sequence AI314180	0.0925777	7.77859	3.86218	0.000179881	0.00412705	0.472091
17383905	-	chr2	227.887	227.923	195.472	ENSMUSG00000026819	227731	Slc25a25	solute carrier family 25 (mitochondrial carrier, phosphate carrier), member 25	-0.534001	7.64611	-3.86178	0.000180144	0.00412705	0.470743
17391997	-	chr2	328.001	328.05	195.472	ENSMUSG00000027346	74182	Gpcpd1	glycerophosphocholine phosphodiesterase 1	0.412866	8.21786	3.86168	0.000180214	0.00412705	0.470379
17315272	+	chr15	2115.48	2115.49	2013.37	ENSMUSG00000037003	209039	Tns2	tensin 2	0.281409	7.85757	3.8611	0.000180591	0.00412749	0.468448
17396593	+	chr3	408.378	408.406	377.585	ENSMUSG00000027706	69276	Sec62	SEC62 homolog (S. cerevisiae)	-0.0821613	8.90887	-3.86041	0.000181046	0.00412971	0.466121
17415728	+	chr4	636.656	636.671	537.625	ENSMUSG00000028553	30924	Angptl3	angiopoietin-like 3	0.102765	10.0407	3.85179	0.000186834	0.00425332	0.437016
17404750	-	chr3	413.545	413.586	377.585	ENSMUSG00000027709	72039	Mccc1	methylcrotonoyl-Coenzyme A carboxylase 1 (alpha)	0.158963	7.86357	3.84922	0.000188594	0.00428495	0.428344
17477811	+	chr7	1041.14	1041.16	995.704	ENSMUSG00000003865	14936	Gys1	glycogen synthase 1, muscle	0.173569	4.6207	3.84753	0.000189755	0.00430041	0.422667
17260023	-	chr11	1530.54	1530.54	1525.84	ENSMUSG00000059534	66152	Uqcr10	ubiquinol-cytochrome c reductase, complex III subunit X	0.183449	6.08559	3.84715	0.00019002	0.00430041	0.421379
17306045	-	chr14	1939.36	1939.36	1888.47	ENSMUSG00000090799	546611	Klhl33	kelch-like 33	-0.50414	3.92881	-3.84181	0.000193753	0.0043763	0.403392
17496947	-	chr7	1125.87	1125.97	995.704	ENSMUSG00000030849	14183	Fgfr2	fibroblast growth factor receptor 2	0.225637	7.73219	3.837	0.000197174	0.00444488	0.387209
17393310	-	chr2	351.107	351.164	195.472	ENSMUSG00000038324	56407	Trpc4ap	transient receptor potential cation channel, subfamily C, member 4 associated protein	-0.072477	9.11627	-3.83003	0.000202232	0.00455001	0.363797
17238367	+	chr10	1523.41	1523.43	1395.14	ENSMUSG00000040033	20847	Stat2	signal transducer and activator of transcription 2	-0.195558	7.90401	-3.82759	0.000204027	0.00458148	0.355626
17486173	-	chr7	1002.99	1003	995.704	ENSMUSG00000000605	12727	Clcn4	chloride channel, voltage-sensitive 4	-0.160443	7.043	-3.82664	0.000204733	0.0045884	0.352435
17295422	-	chr13	1866.89	1866.97	1768.05	ENSMUSG00000009470	238799	Tnpo1	transportin 1	0.126214	8.67982	3.82249	0.000207841	0.00464902	0.338512
17457158	+	chr6	880.38	880.391	845.968	ENSMUSG00000052131	11997	Akr1b7	aldo-keto reductase family 1, member B7	0.365976	3.8314	3.8183	0.000211021	0.00471103	0.32448
17459716	+	chr6	919.216	919.244	845.968	ENSMUSG00000052738	56451	Suclg1	succinate-CoA ligase, GDP-forming, alpha subunit	0.137996	7.40966	3.81379	0.000214494	0.00477933	0.309395
17401180	+	chr3	480.865	480.942	377.585	ENSMUSG00000033014	94093	Trim33	tripartite motif-containing 33	0.109504	5.86867	3.81229	0.000215664	0.00479614	0.304369
17331656	-	chr16	2202.24	2202.25	2117.42	ENSMUSG00000022890	11957	Atp5j	ATP synthase, H+ transporting, mitochondrial F0 complex, subunit F	0.112522	7.16652	3.81175	0.000216091	0.00479639	0.302542
17415815	+	chr4	637.554	637.612	537.625	ENSMUSG00000025791	72157	Pgm2	phosphoglucomutase 2	0.110528	9.03978	3.80728	0.000219612	0.00486519	0.28761
17222440	-	chr1	38.0529	38.1296	0	ENSMUSG00000026082	56210	Rev1	REV1, DNA directed polymerase	0.175413	6.57636	3.80355	0.000222595	0.00492182	0.27515
17247080	+	chr11	1532.13	1532.2	1525.84	ENSMUSG00000020456	18293	Ogdh	oxoglutarate (alpha-ketoglutarate) dehydrogenase (lipoamide)	0.125268	9.06266	3.80052	0.000225047	0.00496653	0.265029
17346802	-	chr17	2281.7	2281.73	2215.62	ENSMUSG00000024099	72900	Ndufv2	NADH dehydrogenase (ubiquinone) flavoprotein 2	0.133633	9.01763	3.7991	0.0002262	0.00498245	0.26031
17462529	+	chr6	967.808	967.857	845.968	ENSMUSG00000059908	17836	Mug1	murinoglobulin 1	-0.160584	11.9546	-3.7962	0.000228585	0.00502146	0.250625
17241789	-	chr10	1466.47	1466.49	1395.14	ENSMUSG00000037710	52637	Cisd1	CDGSH iron sulfur domain 1	0.146463	7.88867	3.79589	0.000228841	0.00502146	0.249589
17443069	+	chr5	828.233	828.277	694.133	ENSMUSG00000015944	80909	Gatsl2	GATS protein-like 2	-0.253558	4.38642	-3.79435	0.000230112	0.00503975	0.244477
17383588	-	chr2	225.657	225.678	195.472	ENSMUSG00000039648	70266	Kyat1	kynurenine aminotransferase 1	-0.248313	8.95752	-3.79131	0.000232653	0.00508576	0.234336
17229007	-	chr1	162.794	162.814	0	ENSMUSG00000026692	226564	Fmo4	flavin containing monooxygenase 4	0.251945	7.73935	3.78948	0.000234192	0.00510094	0.228248
17325410	+	chr16	2154.29	2154.35	2117.42	ENSMUSG00000034243	224139	Golgb1	golgi autoantigen, golgin subfamily b, macrogolgin 1	0.142428	6.85321	3.78943	0.000234231	0.00510094	0.228093
17502440	+	chr8	1213.46	1213.47	1141.15	ENSMUSG00000055148	16598	Klf2	Kruppel-like factor 2 (lung)	-0.22747	4.06111	-3.78537	0.000237683	0.00516623	0.214586
17409075	-	chr3	485.328	485.346	377.585	ENSMUSG00000014599	12977	Csf1	colony stimulating factor 1 (macrophage)	-0.243188	5.4403	-3.78453	0.000238411	0.00516623	0.211762
17499028	+	chr8	1152.7	1152.71	1141.15	ENSMUSG00000045969	26356	Ing1	inhibitor of growth family, member 1	0.142507	6.04634	3.78434	0.000238572	0.00516623	0.211138
17417512	+	chr4	654.346	654.431	537.625	ENSMUSG00000033985	230661	Tesk2	testis-specific kinase 2	0.143465	5.35634	3.78107	0.000241397	0.00520821	0.200271
17478225	+	chr7	1042.55	1042.56	995.704	ENSMUSG00000063229	16828	Ldha	lactate dehydrogenase A	-0.19315	5.89233	-3.78105	0.000241413	0.00520821	0.200211
17381376	-	chr2	201.267	201.317	195.472	ENSMUSG00000039128	98828	Cdc123	cell division cycle 123	-0.102969	8.10053	-3.77914	0.000243079	0.00523435	0.193864
17378300	+	chr2	350.605	350.697	195.472	ENSMUSG00000027598	16396	Itch	itchy, E3 ubiquitin protein ligase	0.139066	7.93768	3.77366	0.000247916	0.00532857	0.175677
17526479	-	chr9	1315.72	1315.75	1270.55	ENSMUSG00000032091	214523	Tmprss4	transmembrane protease, serine 4	0.421171	3.8017	3.77029	0.000250937	0.00538348	0.164498
17271907	-	chr11	1641.3	1641.3	1525.84	NA	102634708	Gm11695	predicted gene 11695	0.632621	6.77116	3.76902	0.000252085	0.00539371	0.160287
17527016	-	chr9	1322.66	1322.71	1270.55	ENSMUSG00000035164	244871	Zc3h12c	zinc finger CCCH type containing 12C	0.19934	5.8418	3.76873	0.000252348	0.00539371	0.159323
17246904	+	chr11	1530.82	1530.88	1525.84	ENSMUSG00000009090	11764	Ap1b1	adaptor protein complex AP-1, beta 1 subunit	-0.134547	7.28405	-3.76693	0.000253984	0.00541864	0.15336
17508471	-	chr8	1167.14	1167.16	1141.15	ENSMUSG00000015994	14272	Fnta	farnesyltransferase, CAAX box, alpha	0.126552	7.01788	3.76424	0.000256446	0.00546107	0.144458
17342042	-	chr17	2240.51	2240.51	2215.62	ENSMUSG00000039183	26426	Nubp2	nucleotide binding protein 2	-0.152197	6.80766	-3.75981	0.000260556	0.0055255	0.12979
17361921	-	chr19	2407.38	2407.38	2401.31	ENSMUSG00000024799	73166	Tm7sf2	transmembrane 7 superfamily member 2	0.320097	8.45198	3.7598	0.000260566	0.0055255	0.129755
17228563	-	chr1	156.654	156.674	0	ENSMUSG00000060519	30935	Tor3a	torsin family 3, member A	-0.300618	4.59702	-3.75944	0.000260908	0.0055255	0.128543
17423340	-	chr4	549.665	549.715	537.625	ENSMUSG00000049488	329795	Tmem67	transmembrane protein 67	-0.197844	5.73812	-3.75717	0.000263033	0.00556031	0.121058
17503948	+	chr8	1235.37	1235.46	1141.15	ENSMUSG00000032939	71805	Nup93	nucleoporin 93	-0.202205	4.42774	-3.75568	0.000264448	0.00558	0.11611
17253648	+	chr11	1604.3	1604.31	1525.84	ENSMUSG00000020829	52466	Slc46a1	solute carrier family 46, member 1	-0.153636	8.05579	-3.7537	0.000266327	0.00560939	0.109579
17409030	-	chr3	485.198	485.217	377.585	ENSMUSG00000014601	229707	Strip1	striatin interacting protein 1	-0.171792	5.96552	-3.75312	0.000266877	0.00561073	0.107676
17344064	-	chr17	2250.48	2250.49	2215.62	ENSMUSG00000090231	14962	Cfb	complement factor B	-0.112937	11.2031	-3.74852	0.000271308	0.00569353	0.0924865
17447081	-	chr5	727.347	727.351	694.133	ENSMUSG00000037379	100689	Spon2	spondin 2, extracellular matrix protein	-0.500178	5.4939	-3.742	0.00027771	0.00581729	0.0709791
17531671	-	chr9	1381.41	1381.43	1270.55	ENSMUSG00000049555	20776	Tmie	transmembrane inner ear	-0.320031	6.81841	-3.74047	0.00027924	0.00583874	0.0659122
17391683	-	chr2	326.105	326.115	195.472	ENSMUSG00000037703	241638	Lzts3	leucine zipper, putative tumor suppressor family member 3	0.203151	4.94086	3.73771	0.000281999	0.00587805	0.0568475
17511183	-	chr8	1225.99	1225.99	1141.15	ENSMUSG00000003814	12317	Calr	calreticulin	-0.140796	10.9809	-3.73758	0.000282138	0.00587805	0.0563912
17537088	+	chrX	2568.93	2568.95	2462.75	ENSMUSG00000062070	18655	Pgk1	phosphoglycerate kinase 1	0.135809	9.74361	3.73139	0.00028844	0.00599852	0.0360231
17433743	-	chr4	692.78	692.847	537.625	ENSMUSG00000029050	20481	Ski	ski sarcoma viral oncogene homolog (avian)	-0.185534	6.47436	-3.73085	0.000288997	0.00599928	0.0342467
17403551	+	chr3	524.182	524.217	377.585	ENSMUSG00000028186	22262	Uox	urate oxidase	0.188803	11.6266	3.72986	0.000290013	0.00600958	0.0310099
17301899	+	chr14	1962	1962.07	1888.47	NA	105245819	Gm41209	predicted gene, 41209	0.116181	8.0623	3.72791	0.000292043	0.00604078	0.0245824
17282139	-	chr12	1727	1727.01	1647.92	ENSMUSG00000021120	110417	Pigh	phosphatidylinositol glycan anchor biosynthesis, class H	-0.178959	4.67127	-3.72708	0.000292908	0.00604784	0.0218547
17459347	+	chr6	914.405	914.406	845.968	NA	692169	Igkv15-103	immunoglobulin kappa chain variable 15-103	-0.391655	4.90035	-3.72628	0.000293743	0.00605033	0.0192317
17379328	+	chr2	359.467	359.49	195.472	ENSMUSG00000018326	54401	Ywhab	tyrosine 3-monooxygenase/tryptophan 5-monooxygenase activation protein, beta polypeptide	-0.0880416	7.858	-3.72596	0.000294077	0.00605033	0.0181842
17545595	-	chrX	2617.96	2617.96	2462.75	ENSMUSG00000025283	20229	Sat1	spermidine/spermine N1-acetyl transferase 1	0.185037	7.65562	3.72474	0.000295354	0.00606579	0.0141894
17496645	-	chr7	1122.96	1122.96	995.704	ENSMUSG00000042462	66422	Dctpp1	dCTP pyrophosphatase 1	0.201124	6.67493	3.72245	0.000297777	0.00609613	0.00665938
17432912	-	chr4	685.771	685.777	537.625	ENSMUSG00000055401	50762	Fbxo6	F-box protein 6	-0.193861	6.79402	-3.72234	0.000297888	0.00609613	0.00631662
17408563	-	chr3	479.743	479.789	377.585	ENSMUSG00000027860	229658	Vangl1	VANGL planar cell polarity 1	-0.222556	4.80572	-3.72143	0.000298856	0.00610512	0.00332567
17513590	-	chr8	1262.7	1262.72	1141.15	ENSMUSG00000052934	76454	Fbxo31	F-box protein 31	0.300487	7.23418	3.71934	0.000301097	0.00613475	-0.00355893
17281946	-	chr12	1723.37	1723.52	1647.92	ENSMUSG00000021051	26932	Ppp2r5e	protein phosphatase 2, regulatory subunit B', epsilon	0.1697	7.61919	3.71895	0.000301514	0.00613475	-0.00483477
17533253	+	chrX	2473	2473.07	2462.75	ENSMUSG00000031173	18416	Otc	ornithine transcarbamylase	0.0874289	11.3884	3.71818	0.000302341	0.00613475	-0.00735941
17383934	-	chr2	228.155	228.176	195.472	ENSMUSG00000009566	14287	Fpgs	folylpolyglutamyl synthetase	-0.182073	8.25794	-3.71809	0.000302432	0.00613475	-0.00763691
17276893	+	chr12	1728.87	1728.87	1647.92	ENSMUSG00000021134	20384	Srsf5	serine/arginine-rich splicing factor 5	0.136428	9.46924	3.71721	0.000303388	0.00614333	-0.0105437
17264424	-	chr11	1594.66	1594.71	1525.84	ENSMUSG00000018736	83431	Ndel1	nudE neurodevelopment protein 1 like 1	0.184458	6.69614	3.7165	0.000304154	0.00614806	-0.0128674
17317652	-	chr15	2080.3	2080.34	2013.37	ENSMUSG00000005125	17988	Ndrg1	N-myc downstream regulated gene 1	-0.395403	6.5608	-3.71311	0.000307844	0.00621177	-0.0239795
17286553	+	chr13	1803.71	1803.92	1768.05	ENSMUSG00000059288	12593	Cdyl	chromodomain protein, Y chromosome-like	0.140442	4.69015	3.71006	0.000311192	0.00626837	-0.0339474
[truncated: 771 more rows]

## Sheet: Supplementary Table 4
Supplementary Table 4. Genes differentially expressed by diet in the CC were significantly enriched for 20 KEGG pathways and 187 GO terms
[truncated: 209 more rows]

[truncated: 8 more sheets: Supplementary Table 5, Supplementary Table 6, Supplementary Table 7, Supplementary Table 8, Supplementary Table 9, Supplementary Table 10, Supplementary Table 11, Supplementary Table 12]
